# Supplementary material for: Sterol-Response Pathways Mediate Alkaline Survival in Diverse Fungi
Source: mBio. 2020 Jun 16;11(3):e00719-20. doi: 10.1128/mBio.00719-20 (PMC7298709; doi:10.1128/mBio.00719-20)
Supplement: TABLE S1 [file mBio.00719-20-st001.xlsx]

## Sheet: sre1∆ Figure 5C
Gene ID	baseMean	log2FoldChange	lfcSE	stat	pvalue	padj	Product Description	GO Category
CNAG_04804	499.535	-9.94338	0.646341	-15.3841	2.09e-53	1.39e-50	sterol regulatory element-binding protein	membrane composition
CNAG_00519	553.56	-1.64753	0.0647216	-25.4556	6.12e-143	2.23e-139	lathosterol oxidase	membrane composition
CNAG_00247	50.7086	-1.63827	0.191838	-8.53987	1.34e-17	8.36e-16	alpha-aminoadipic semialdehyde synthase	oxidoreductase activity
CNAG_03295	315.512	-1.61862	0.195035	-8.29912	1.05e-16	5.66e-15	hypothetical protein	protein phosphorylation
CNAG_06346	209.084	-1.59259	0.111494	-14.2841	2.75e-46	1.25e-43	Barwin-like protein 1	defense response to bacterium
CNAG_04142	86.7597	-1.3325	0.191375	-6.96278	3.34e-12	8.77e-11	tartrate transporter	transmembrane transport
CNAG_00172	33.1882	-1.31552	0.344128	-3.82277	0.000131962	0.000766918	kinesin	microtubule-based movement
CNAG_00674	237.13	-1.31549	0.174946	-7.51945	5.5e-14	1.87e-12	hypothetical protein	hypothetical protein of unknown function
CNAG_05169	112.136	-1.2672	0.161833	-7.83028	4.87e-15	1.97e-13	L-lactate dehydrogenase (cytochrome)	oxidoreductase activity
CNAG_03838	74.9119	-1.23914	0.194019	-6.38669	1.7e-10	3.35e-09	hypothetical protein	transmembrane transport
CNAG_05802	37.3692	-1.23803	0.318392	-3.88838	0.000100917	0.000605336	D-aspartate oxidase	oxidoreductase activity
CNAG_06910	80.8654	-1.1978	0.189904	-6.30737	2.84e-10	5.33e-09	beta-lactamase	oxidoreductase activity
CNAG_07493	136.942	-1.17999	0.229303	-5.14601	2.66e-07	2.94e-06	hypothetical protein	hypothetical protein of unknown function
CNAG_03050	238.396	-1.16372	0.227119	-5.12383	2.99e-07	3.25e-06	hypothetical protein	oxidoreductase activity
CNAG_02044	32.4898	-1.16059	0.241783	-4.80013	1.59e-06	1.49e-05	hypothetical protein	hypothetical protein of unknown function
CNAG_02600	39.5792	-1.14848	0.206933	-5.55	2.86e-08	3.83e-07	tartrate transporter	transmembrane transport
CNAG_07862	229.934	-1.14058	0.129256	-8.82416	1.1e-18	7.58e-17	fumarate reductase	oxidoreductase activity
CNAG_05853	45.101	-1.12758	0.372667	-3.02571	0.00248048	0.00952178	hypothetical protein	protein phosphorylation
CNAG_05662	237.296	-1.12483	0.143748	-7.82502	5.08e-15	2.04e-13	Polyol transporter protein 1	transmembrane transport
CNAG_02599	25.4416	-1.07219	0.304862	-3.51695	0.000436528	0.00216734	2,4-dihydroxyhept-2-ene-1,7-dioic acid aldolase	transmembrane transport
CNAG_01474	89.5501	-1.06741	0.179078	-5.96056	2.51e-09	4.01e-08	hypothetical protein, hypothetical protein, variant	hypothetical protein of unknown function
CNAG_07456	99.2536	-1.05565	0.122296	-8.63187	6.04e-18	3.86e-16	hypothetical protein, hypothetical protein, variant	hypothetical protein of unknown function
CNAG_05514	34.8223	-1.04865	0.260255	-4.02932	5.59e-05	0.000360798	hypothetical protein	hypothetical protein of unknown function
CNAG_02060	21.5226	-1.03261	0.428019	-2.41254	0.0158418	0.0436351	hypothetical protein	hypothetical protein of unknown function
CNAG_07802	133.416	-1.02189	0.283198	-3.60841	0.000308084	0.00159337	class III aminotransferase	transmembrane transport
CNAG_01907	68.0718	-1.01356	0.254392	-3.98425	6.77e-05	0.000429394	PLK/PLK1 protein kinase	protein phosphorylation
CNAG_01119	916.037	-1.01273	0.0526258	-19.244	1.59e-82	2.31e-79	POT family proton-dependent oligopeptide transporter	transmembrane transport
CNAG_02701	612.13	-1.00437	0.128246	-7.83154	4.82e-15	1.96e-13	hypothetical protein	hypothetical protein of unknown function
CNAG_00841	114.096	-1.00022	0.127834	-7.82436	5.1e-15	2.04e-13	hypothetical protein	transcription/DNA regulation

## Sheet: sre1∆ Figure 5D
Gene ID	baseMean	log2FoldChange	lfcSE	stat	pvalue	padj	Product Description	GO Category
CNAG_04901	204.115	3.49356	0.121633	28.7221	2.02e-181	1.47e-177	hypothetical protein	hypothetical protein of unknown function
CNAG_00023	210.893	1.982	0.0882266	22.4648	9.17e-112	2.23e-108	hypothetical protein	hypothetical protein of unknown function
CNAG_05032	406.896	1.8201	0.133804	13.6027	3.86e-42	1.56e-39	hypothetical protein	hypothetical protein of unknown function
CNAG_01945	48.7236	1.62368	0.245343	6.61802	3.64e-11	7.91e-10	hypothetical protein	hypothetical protein of unknown function
CNAG_06917	230.87	1.46996	0.0859172	17.1091	1.27e-65	1.16e-62	thiol-specific antioxidant protein 3	oxidoreductase activity
CNAG_01497	81.5459	1.40701	0.163	8.63196	6.03e-18	3.86e-16	Integral membrane protein	transmembrane transport
CNAG_06136	531.095	1.39901	0.195469	7.15719	8.23e-13	2.43e-11	hypothetical protein	transcription/DNA regulation
CNAG_06149	303.769	1.36987	0.0899162	15.2349	2.07e-52	1.26e-49	hypothetical protein, hypothetical protein, variant	hypothetical protein of unknown function
CNAG_06374	264.854	1.33903	0.120498	11.1125	1.09e-28	1.99e-26	malate dehydrogenase (oxaloacetate- decarboxylating)(NADP)	oxidoreductase activity
CNAG_07708	108.12	1.31747	0.182078	7.23572	4.63e-13	1.42e-11	hypothetical protein	hypothetical protein of unknown function
CNAG_01540	86.3328	1.30582	0.197863	6.59961	4.12e-11	8.86e-10	dehydrogenase	oxidoreductase activity
CNAG_04103	79.162	1.29472	0.153604	8.4289	3.49e-17	1.97e-15	hypothetical protein	transmembrane transport
CNAG_06500	163.418	1.28865	0.129617	9.94195	2.73e-23	3.02e-21	arginine metabolism transcriptional control protein	protein phosphorylation
CNAG_01506	103.94	1.23209	0.141145	8.72926	2.56e-18	1.68e-16	hypothetical protein	hypothetical protein of unknown function
CNAG_01946	454.086	1.22368	0.14802	8.267	1.37e-16	7.3e-15	allantoate permease	transmembrane transport
CNAG_03047	176.283	1.22344	0.112989	10.828	2.54e-27	3.85e-25	hypothetical protein	hypothetical protein of unknown function
CNAG_05299	143.573	1.21899	0.162174	7.51655	5.62e-14	1.9e-12	oxidoreductase	oxidoreductase activity
CNAG_00515	259.924	1.20674	0.0831358	14.5152	9.7e-48	5.05e-45	mannitol dehydrogenase, mannitol dehydrogenase, variant	oxidoreductase activity
CNAG_02270	419.611	1.17733	0.0914629	12.8722	6.45e-38	1.96e-35	homoserine O-acetyltransferase	transferase activity, transferring acyl groups other than amino-acyl groups
CNAG_01542	309.259	1.13926	0.228726	4.98087	6.33e-07	6.42e-06	taurine catabolism dioxygenase TauD	oxidoreductase activity
CNAG_01252	284.203	1.12677	0.0883969	12.7467	3.25e-37	8.78e-35	thiosulfate/3-mercaptopyruvate sulfurtransferase	protein phosphorylation
CNAG_03465	457.078	1.10507	0.102191	10.8137	2.96e-27	4.4e-25	laccase	oxidoreductase activity
CNAG_06836	121.571	1.09917	0.286832	3.83212	0.000127043	0.000741881	oxidoreductase	oxidoreductase activity
CNAG_00235	290.722	1.08993	0.252168	4.32224	1.54e-05	0.0001127	amt family ammonium transporter	transmembrane transport
CNAG_00349	78.0233	1.07177	0.178128	6.01685	1.78e-09	2.91e-08	hypothetical protein	hypothetical protein of unknown function
CNAG_05472	53.4699	1.05912	0.185761	5.70155	1.19e-08	1.69e-07	meiotic recombination protein SPO11, variant 1, meiotic recombination protein SPO11, variant 2, meiotic recombination protein spo11	transcription/DNA regulation
CNAG_02061	88.3947	1.04026	0.216162	4.81241	1.49e-06	1.4e-05	hypothetical protein	hypothetical protein of unknown function
CNAG_02104	505.835	1.01709	0.05736	17.7316	2.39e-70	2.49e-67	phosphatidylinositol transfer protein SFH5	membrane composition
CNAG_03061	470.408	1.01519	0.186747	5.43617	5.44e-08	6.82e-07	multiple drug resistance protein	transmembrane transport
CNAG_02788	365.735	1.00961	0.0650367	15.5237	2.4e-54	1.75e-51	hypothetical protein	hypothetical protein of unknown function
CNAG_04139	95.7414	1.00278	0.131937	7.60041	2.95e-14	1.05e-12	hypothetical protein	hypothetical protein of unknown function

## Sheet: sre1∆ v WT pH 8 raw data (S2A)
Gene_ID	baseMean	log2FoldChange	lfcSE	stat	pvalue	padj
CNAG_04901	204.115	3.49356	0.121633	28.7221	2.02e-181	1.47e-177
CNAG_00519	553.56	-1.64753	0.0647216	-25.4556	6.12e-143	2.23e-139
CNAG_00023	210.893	1.982	0.0882266	22.4648	9.17e-112	2.23e-108
CNAG_06658	868.243	0.827052	0.0428887	19.2837	7.37e-83	1.34e-79
CNAG_01119	916.037	-1.01273	0.0526258	-19.244	1.59e-82	2.31e-79
CNAG_03389	831.435	0.944368	0.0506981	18.6273	1.93e-77	2.34e-74
CNAG_02104	505.835	1.01709	0.05736	17.7316	2.39e-70	2.49e-67
CNAG_06917	230.87	1.46996	0.0859172	17.1091	1.27e-65	1.16e-62
CNAG_03874	768.551	0.77425	0.0463695	16.6974	1.37e-62	1.11e-59
CNAG_02788	365.735	1.00961	0.0650367	15.5237	2.4e-54	1.75e-51
CNAG_04804	499.535	-9.94338	0.646341	-15.3841	2.09e-53	1.39e-50
CNAG_06149	303.769	1.36987	0.0899162	15.2349	2.07e-52	1.26e-49
CNAG_05731	757.466	0.632036	0.0422789	14.9492	1.58e-50	8.83e-48
CNAG_00515	259.924	1.20674	0.0831358	14.5152	9.7e-48	5.05e-45
CNAG_01602	554.014	0.843896	0.0583894	14.4529	2.4e-47	1.17e-44
CNAG_06346	209.084	-1.59259	0.111494	-14.2841	2.75e-46	1.25e-43
CNAG_01768	1109.33	0.673784	0.0472625	14.2562	4.1e-46	1.76e-43
CNAG_05032	406.896	1.8201	0.133804	13.6027	3.86e-42	1.56e-39
CNAG_05803	407.117	0.964366	0.0712035	13.5438	8.62e-42	3.3e-39
CNAG_02415	589.528	0.741342	0.0552826	13.41	5.28e-41	1.92e-38
CNAG_00077	1520.14	0.677613	0.0510411	13.2758	3.2e-40	1.11e-37
CNAG_02137	484.557	0.960768	0.0726519	13.2243	6.36e-40	2.1e-37
CNAG_01242	1058.92	0.575446	0.0444489	12.9463	2.47e-38	7.81e-36
CNAG_02270	419.611	1.17733	0.0914629	12.8722	6.45e-38	1.96e-35
CNAG_04041	714.835	0.673371	0.0525138	12.8227	1.22e-37	3.56e-35
CNAG_00436	681.479	0.557971	0.0435298	12.8181	1.3e-37	3.64e-35
CNAG_01252	284.203	1.12677	0.0883969	12.7467	3.25e-37	8.78e-35
CNAG_07867	537.873	0.73408	0.0610576	12.0228	2.7e-33	7.02e-31
CNAG_02493	621.357	0.701226	0.0583902	12.0093	3.17e-33	7.97e-31
CNAG_04874	233.99	0.806736	0.0673	11.9872	4.15e-33	1.01e-30
CNAG_01981	813.149	0.618816	0.0524694	11.7938	4.2e-32	9.86e-30
CNAG_03834	593.049	0.634332	0.0544597	11.6477	2.36e-31	5.36e-29
CNAG_00337	1898.78	0.59858	0.0518212	11.5509	7.31e-31	1.61e-28
CNAG_02667	478.996	0.664113	0.0580344	11.4434	2.54e-30	5.43e-28
CNAG_05855	771.802	0.742082	0.0652195	11.3782	5.37e-30	1.12e-27
CNAG_04215	1256.32	0.715307	0.0631606	11.3252	9.84e-30	1.99e-27
CNAG_01750	7043.67	-0.635821	0.0564517	-11.2631	2e-29	3.93e-27
CNAG_02903	411.783	0.675445	0.0601612	11.2273	3e-29	5.74e-27
CNAG_02440	533.178	-0.843576	0.0756418	-11.1523	6.98e-29	1.3e-26
CNAG_06374	264.854	1.33903	0.120498	11.1125	1.09e-28	1.99e-26
CNAG_04380	1117.09	0.387203	0.0353174	10.9635	5.72e-28	1.02e-25
CNAG_06821	507.274	0.65392	0.0596962	10.9541	6.35e-28	1.1e-25
CNAG_03680	551.505	0.664737	0.0606985	10.9515	6.54e-28	1.11e-25
CNAG_07522	1012.59	0.479529	0.0438311	10.9404	7.39e-28	1.22e-25
CNAG_02217	838.624	0.716591	0.0656195	10.9204	9.21e-28	1.49e-25
CNAG_02789	957.344	0.440172	0.0404771	10.8746	1.52e-27	2.41e-25
CNAG_02682	928.205	0.483606	0.0444822	10.8719	1.57e-27	2.43e-25
CNAG_03047	176.283	1.22344	0.112989	10.828	2.54e-27	3.85e-25
CNAG_03465	457.078	1.10507	0.102191	10.8137	2.96e-27	4.4e-25
CNAG_13206	153.598	1.31989	0.122477	10.7766	4.44e-27	6.46e-25
CNAG_02874	831.73	-0.536383	0.049862	-10.7573	5.47e-27	7.81e-25
CNAG_01498	203.976	0.871169	0.0816639	10.6677	1.44e-26	2.02e-24
CNAG_02830	415.554	-0.831242	0.078112	-10.6417	1.91e-26	2.62e-24
CNAG_01727	3586.73	-0.398135	0.0377928	-10.5347	5.98e-26	8.06e-24
CNAG_03194	241.336	0.726342	0.0690893	10.5131	7.52e-26	9.96e-24
CNAG_03836	590.468	-0.461467	0.044135	-10.4558	1.38e-25	1.79e-23
CNAG_04735	1375.2	0.393979	0.0380082	10.3656	3.55e-25	4.54e-23
CNAG_02114	1354.82	0.374025	0.0362636	10.3141	6.09e-25	7.64e-23
CNAG_04753	496.723	0.721266	0.0707105	10.2003	1.98e-24	2.44e-22
CNAG_03314	1176.52	0.431067	0.0428183	10.0674	7.7e-24	9.35e-22
CNAG_02297	236.426	0.712696	0.0708596	10.0578	8.48e-24	1.01e-21
CNAG_02790	478.999	0.465863	0.0463662	10.0475	9.43e-24	1.11e-21
CNAG_06460	1091.49	0.424034	0.0422629	10.0332	1.09e-23	1.26e-21
CNAG_06559	250.916	0.783083	0.0785965	9.96333	2.21e-23	2.51e-21
CNAG_07947	138.963	0.854978	0.0858449	9.95958	2.29e-23	2.57e-21
CNAG_06500	163.418	1.28865	0.129617	9.94195	2.73e-23	3.02e-21
CNAG_06501	1126.63	0.414254	0.0417586	9.92021	3.4e-23	3.7e-21
CNAG_06835	1468.08	0.599346	0.0607503	9.86572	5.86e-23	6.28e-21
CNAG_07499	1031.99	0.495395	0.0503766	9.83383	8.05e-23	8.5e-21
CNAG_06156	747.193	0.723759	0.0736294	9.82976	8.38e-23	8.72e-21
CNAG_06010	848.253	0.403652	0.0412096	9.7951	1.18e-22	1.21e-20
CNAG_00074	1074.69	0.39491	0.0405167	9.74685	1.9e-22	1.92e-20
CNAG_03524	577.238	-0.879415	0.0903886	-9.72926	2.26e-22	2.26e-20
CNAG_05932	467.997	-0.493916	0.0510817	-9.66914	4.08e-22	4.01e-20
CNAG_02541	1281.55	0.427006	0.0441906	9.66283	4.34e-22	4.21e-20
CNAG_06657	301.607	0.630804	0.0653752	9.64898	4.96e-22	4.76e-20
CNAG_01925	238.938	0.948823	0.098792	9.60425	7.67e-22	7.26e-20
CNAG_06804	766.114	0.412729	0.0432756	9.53723	1.47e-21	1.37e-19
CNAG_04727	438.626	0.761929	0.0802451	9.49501	2.2e-21	2.03e-19
CNAG_12217	1047.89	0.509561	0.0538308	9.46598	2.91e-21	2.65e-19
CNAG_04271	367.486	0.703729	0.0744236	9.45572	3.21e-21	2.88e-19
CNAG_00637	397.125	0.907604	0.0961783	9.43668	3.85e-21	3.42e-19
CNAG_01138	438.572	-0.668302	0.0708831	-9.42823	4.17e-21	3.66e-19
CNAG_05028	469.561	0.51372	0.0546613	9.39824	5.55e-21	4.81e-19
CNAG_01539	1252.33	0.463732	0.0494909	9.37006	7.25e-21	6.21e-19
CNAG_07482	867.915	0.402888	0.0430131	9.36665	7.49e-21	6.34e-19
CNAG_02214	228.858	0.717175	0.0766832	9.35244	8.56e-21	7.17e-19
CNAG_04634	1555.97	0.311136	0.0333581	9.32716	1.09e-20	9e-19
CNAG_01121	333.28	0.497241	0.0533675	9.3173	1.19e-20	9.76e-19
CNAG_01777	563.271	0.485358	0.0522872	9.28253	1.65e-20	1.34e-18
CNAG_06311	751.121	0.410177	0.0443112	9.25672	2.11e-20	1.69e-18
CNAG_02867	651.811	-0.476518	0.0516072	-9.23356	2.62e-20	2.07e-18
CNAG_03463	1318.44	0.328817	0.0356426	9.22542	2.82e-20	2.21e-18
CNAG_04309	171.294	0.862572	0.0935493	9.22051	2.96e-20	2.29e-18
CNAG_00803	921.766	0.416533	0.0452299	9.20924	3.28e-20	2.52e-18
CNAG_07555	539.996	0.71278	0.07755	9.19123	3.88e-20	2.95e-18
CNAG_03168	1839.86	0.535848	0.0583367	9.18544	4.1e-20	3.08e-18
CNAG_05742	283.046	-0.776927	0.0853816	-9.09947	9.08e-20	6.74e-18
CNAG_00503	453.455	0.464141	0.0513145	9.04502	1.5e-19	1.1e-17
CNAG_13120	186.669	-0.828068	0.0917951	-9.02083	1.87e-19	1.36e-17
CNAG_06350	421.482	-0.484334	0.053823	-8.99864	2.29e-19	1.65e-17
CNAG_04864	1371.12	0.30907	0.0344583	8.9694	2.98e-19	2.13e-17
CNAG_05852	456.904	0.431757	0.0481722	8.96278	3.17e-19	2.24e-17
CNAG_02900	159.33	0.924868	0.103574	8.92956	4.28e-19	2.99e-17
CNAG_06291	580.76	0.394627	0.0444961	8.86878	7.39e-19	5.13e-17
CNAG_07862	229.934	-1.14058	0.129256	-8.82416	1.1e-18	7.58e-17
CNAG_03413	687.274	0.582278	0.0660189	8.81986	1.15e-18	7.8e-17
CNAG_00300	964.673	0.315316	0.0358591	8.79319	1.45e-18	9.8e-17
CNAG_02516	428.249	0.638841	0.0729109	8.76194	1.92e-18	1.28e-16
CNAG_01223	223.231	-0.620361	0.0709764	-8.74039	2.32e-18	1.54e-16
CNAG_01506	103.94	1.23209	0.141145	8.72926	2.56e-18	1.68e-16
CNAG_00647	224.997	0.64547	0.0743634	8.67994	3.96e-18	2.57e-16
CNAG_07456	99.2536	-1.05565	0.122296	-8.63187	6.04e-18	3.86e-16
CNAG_01497	81.5459	1.40701	0.163	8.63196	6.03e-18	3.86e-16
CNAG_05550	623.95	0.448972	0.0520267	8.62965	6.15e-18	3.9e-16
CNAG_04658	779.066	0.503345	0.0585192	8.60136	7.88e-18	4.95e-16
CNAG_00247	50.7086	-1.63827	0.191838	-8.53987	1.34e-17	8.36e-16
CNAG_07631	1744.01	0.396576	0.0464512	8.53748	1.37e-17	8.47e-16
CNAG_01232	2361.38	0.287158	0.0336393	8.53637	1.39e-17	8.48e-16
CNAG_01485	1077.38	0.380932	0.0446841	8.52501	1.53e-17	9.27e-16
CNAG_05882	821.726	0.331271	0.0389244	8.51062	1.73e-17	1.04e-15
CNAG_13110	461.455	0.845698	0.0996704	8.48494	2.16e-17	1.29e-15
CNAG_05654	681.293	0.429513	0.0506325	8.48296	2.2e-17	1.3e-15
CNAG_00374	531.967	0.467575	0.0551749	8.47442	2.36e-17	1.39e-15
CNAG_00777	2078.87	0.342506	0.0404932	8.45835	2.71e-17	1.58e-15
CNAG_05344	878.161	0.336409	0.0397897	8.45468	2.8e-17	1.62e-15
CNAG_04767	305.953	0.504381	0.0597312	8.44417	3.06e-17	1.76e-15
CNAG_03686	215.872	0.632078	0.0749573	8.4325	3.38e-17	1.92e-15
CNAG_04103	79.162	1.29472	0.153604	8.4289	3.49e-17	1.97e-15
CNAG_04636	755.24	0.390788	0.0463965	8.42278	3.68e-17	2.06e-15
CNAG_03154	640.716	0.384302	0.0459721	8.35946	6.3e-17	3.5e-15
CNAG_05109	1549.31	0.428171	0.051309	8.34497	7.12e-17	3.93e-15
CNAG_06499	472.141	0.676682	0.0814166	8.31135	9.46e-17	5.18e-15
CNAG_03295	315.512	-1.61862	0.195035	-8.29912	1.05e-16	5.66e-15
CNAG_00996	928.757	0.421088	0.0507366	8.29949	1.05e-16	5.66e-15
CNAG_01577	806.877	0.984368	0.118706	8.29248	1.11e-16	5.94e-15
CNAG_01946	454.086	1.22368	0.14802	8.267	1.37e-16	7.3e-15
CNAG_00648	487.516	0.434808	0.0526825	8.25337	1.54e-16	8.13e-15
CNAG_05874	1549.04	0.440061	0.0534815	8.22828	1.9e-16	9.95e-15
CNAG_04339	990.282	0.287918	0.035014	8.22292	1.99e-16	1.03e-14
CNAG_04256	573.486	0.357697	0.0435466	8.21412	2.14e-16	1.1e-14
CNAG_02434	162.167	0.708678	0.0862692	8.21473	2.13e-16	1.1e-14
CNAG_02156	724.9	0.352648	0.0429942	8.20222	2.36e-16	1.2e-14
CNAG_04176	1630.49	0.401864	0.0490412	8.19442	2.52e-16	1.27e-14
CNAG_01262	328.643	-0.545202	0.0665665	-8.19034	2.6e-16	1.31e-14
CNAG_05411	795.371	0.374345	0.0458888	8.15764	3.42e-16	1.7e-14
CNAG_00283	247.444	-0.958114	0.117849	-8.12999	4.29e-16	2.13e-14
CNAG_00652	524.071	0.475904	0.0586634	8.11245	4.96e-16	2.44e-14
CNAG_03564	642.259	0.365334	0.0451016	8.10023	5.49e-16	2.68e-14
CNAG_02366	521.52	0.401332	0.0495818	8.09434	5.76e-16	2.8e-14
CNAG_02365	200.795	0.828223	0.102549	8.07636	6.67e-16	3.22e-14
CNAG_03161	1025.57	0.320358	0.0397049	8.06847	7.12e-16	3.39e-14
CNAG_06924	662.778	0.445123	0.0551626	8.06928	7.07e-16	3.39e-14
CNAG_07799	415.217	0.837087	0.103783	8.06571	7.28e-16	3.44e-14
CNAG_04119	901.549	-0.411359	0.0510281	-8.06142	7.54e-16	3.54e-14
CNAG_00007	657.727	0.406482	0.0504402	8.05869	7.71e-16	3.6e-14
CNAG_00040	439.814	-0.450785	0.0560321	-8.04511	8.62e-16	4e-14
CNAG_00807	1663.77	0.415446	0.0517246	8.03189	9.6e-16	4.42e-14
CNAG_00347	519.095	-0.451735	0.0562592	-8.02952	9.79e-16	4.48e-14
CNAG_04920	1024.74	-0.325908	0.040708	-8.006	1.18e-15	5.36e-14
CNAG_04485	1451.77	0.273386	0.0341466	8.00625	1.18e-15	5.36e-14
CNAG_06157	550.766	-0.553015	0.0690841	-8.00495	1.2e-15	5.37e-14
CNAG_03139	532.026	-0.648089	0.0812063	-7.98077	1.45e-15	6.5e-14
CNAG_07793	2470.29	0.504325	0.0632508	7.97341	1.54e-15	6.85e-14
CNAG_05873	293.617	0.840642	0.105693	7.95363	1.81e-15	7.99e-14
CNAG_01746	273.397	0.871985	0.109812	7.94074	2.01e-15	8.82e-14
CNAG_02953	1452.01	0.382634	0.048202	7.93813	2.05e-15	8.95e-14
CNAG_04104	390.957	0.488254	0.0616885	7.91483	2.48e-15	1.07e-13
CNAG_02868	661.31	0.396781	0.0501781	7.90745	2.63e-15	1.13e-13
CNAG_00797	887.289	0.30876	0.039141	7.88841	3.06e-15	1.31e-13
CNAG_03079	442.64	0.55058	0.0698113	7.88669	3.1e-15	1.32e-13
CNAG_02691	483.499	-0.891321	0.113205	-7.8735	3.45e-15	1.46e-13
CNAG_04622	477.744	0.536082	0.0681253	7.86906	3.57e-15	1.5e-13
CNAG_02264	333.581	0.634861	0.0806777	7.8691	3.57e-15	1.5e-13
CNAG_03172	277.942	0.826767	0.105223	7.85728	3.93e-15	1.63e-13
CNAG_02445	805.98	0.310743	0.0395733	7.85234	4.08e-15	1.69e-13
CNAG_06285	235.104	0.624909	0.0796468	7.846	4.3e-15	1.77e-13
CNAG_07830	162.586	-0.799251	0.101905	-7.84307	4.4e-15	1.8e-13
CNAG_02701	612.13	-1.00437	0.128246	-7.83154	4.82e-15	1.96e-13
CNAG_05169	112.136	-1.2672	0.161833	-7.83028	4.87e-15	1.97e-13
CNAG_05662	237.296	-1.12483	0.143748	-7.82502	5.08e-15	2.04e-13
CNAG_00841	114.096	-1.00022	0.127834	-7.82436	5.1e-15	2.04e-13
CNAG_00445	1250.33	0.334431	0.0427933	7.81503	5.5e-15	2.19e-13
CNAG_02549	333.927	0.495001	0.0634884	7.79671	6.35e-15	2.51e-13
CNAG_05818	2151.35	0.330032	0.0423984	7.78407	7.02e-15	2.76e-13
CNAG_05343	636.418	0.402375	0.0517293	7.77847	7.34e-15	2.87e-13
CNAG_07902	764.049	-0.416753	0.0535914	-7.77648	7.46e-15	2.89e-13
CNAG_05759	1899.8	0.501221	0.0644524	7.77661	7.45e-15	2.89e-13
CNAG_00183	763.313	-0.406569	0.0524308	-7.75438	8.88e-15	3.42e-13
CNAG_07706	2789.43	0.532629	0.0689637	7.72333	1.13e-14	4.34e-13
CNAG_01845	1701.34	0.239225	0.0310352	7.70819	1.28e-14	4.87e-13
CNAG_00354	1097.94	0.256346	0.0332708	7.70482	1.31e-14	4.97e-13
CNAG_13040	55.471	-1.01475	0.131785	-7.70005	1.36e-14	5.11e-13
CNAG_04353	971.956	0.322747	0.0419113	7.70071	1.35e-14	5.11e-13
CNAG_02981	1351.22	-0.361928	0.0470489	-7.69259	1.44e-14	5.38e-13
CNAG_01702	373.997	0.527214	0.0686691	7.6776	1.62e-14	6.02e-13
CNAG_01675	210.318	0.646793	0.0842789	7.67444	1.66e-14	6.14e-13
CNAG_05336	597.967	0.351843	0.0459189	7.66227	1.83e-14	6.72e-13
CNAG_03819	386.059	-0.469344	0.0613165	-7.65444	1.94e-14	7.1e-13
CNAG_01985	1734.61	0.325872	0.0426092	7.64794	2.04e-14	7.44e-13
CNAG_05355	1769.6	0.28328	0.0370459	7.64673	2.06e-14	7.47e-13
CNAG_00860	3076.45	0.5803	0.0759393	7.64163	2.14e-14	7.73e-13
CNAG_02797	290.536	-0.554961	0.0728875	-7.61395	2.66e-14	9.54e-13
CNAG_04139	95.7414	1.00278	0.131937	7.60041	2.95e-14	1.05e-12
CNAG_08018	490.975	-0.672484	0.0886654	-7.58452	3.34e-14	1.19e-12
CNAG_07812	218.602	0.523604	0.0690762	7.58009	3.45e-14	1.22e-12
CNAG_06424	488.522	0.436648	0.0576148	7.57875	3.49e-14	1.23e-12
CNAG_00249	649.919	0.381065	0.0504365	7.55535	4.18e-14	1.46e-12
CNAG_06771	377.228	0.498099	0.0659366	7.55422	4.21e-14	1.47e-12
CNAG_01986	559.629	0.380675	0.0504339	7.54801	4.42e-14	1.53e-12
CNAG_02100	1854.89	0.355266	0.0470843	7.54531	4.51e-14	1.56e-12
CNAG_01314	636.508	0.449962	0.0596868	7.53872	4.75e-14	1.63e-12
CNAG_04939	659.989	0.408974	0.0542858	7.53372	4.93e-14	1.69e-12
CNAG_00674	237.13	-1.31549	0.174946	-7.51945	5.5e-14	1.87e-12
CNAG_05299	143.573	1.21899	0.162174	7.51655	5.62e-14	1.9e-12
CNAG_06026	492.354	0.472932	0.0632287	7.4797	7.45e-14	2.5e-12
CNAG_05229	423.052	0.575599	0.0769481	7.48035	7.41e-14	2.5e-12
CNAG_03227	558.586	0.391518	0.0524607	7.46308	8.45e-14	2.82e-12
CNAG_04860	967.049	0.277053	0.0372907	7.42955	1.09e-13	3.62e-12
CNAG_01519	284.351	0.651847	0.0877578	7.4278	1.1e-13	3.65e-12
CNAG_02896	415.846	-0.432279	0.0583618	-7.40688	1.29e-13	4.26e-12
CNAG_07699	285.579	-0.713458	0.09641	-7.40024	1.36e-13	4.44e-12
CNAG_00076	308.348	0.530652	0.0717047	7.40052	1.36e-13	4.44e-12
CNAG_05423	302.809	0.572939	0.0775565	7.38737	1.5e-13	4.87e-12
CNAG_07431	718.45	-0.469298	0.0635366	-7.38626	1.51e-13	4.89e-12
CNAG_06943	3749.7	0.559207	0.0757459	7.38267	1.55e-13	5e-12
CNAG_06834	1082.5	0.291687	0.0395269	7.37946	1.59e-13	5.1e-12
CNAG_03929	421.951	0.456375	0.0620324	7.35705	1.88e-13	6.01e-12
CNAG_00858	4426.89	0.554136	0.075543	7.33536	2.21e-13	7.03e-12
CNAG_00100	813.36	-0.316035	0.0431126	-7.33045	2.29e-13	7.26e-12
CNAG_05841	160.298	-0.76562	0.104567	-7.32183	2.45e-13	7.71e-12
CNAG_04783	340.905	0.507491	0.069332	7.31972	2.48e-13	7.8e-12
CNAG_04730	1133.26	0.271052	0.0371449	7.29717	2.94e-13	9.19e-12
CNAG_05388	506.117	0.373914	0.0512615	7.29423	3e-13	9.35e-12
CNAG_02351	586.965	-0.495583	0.0679748	-7.29069	3.08e-13	9.56e-12
CNAG_05096	360.613	0.395777	0.0542927	7.28969	3.11e-13	9.59e-12
CNAG_07708	108.12	1.31747	0.182078	7.23572	4.63e-13	1.42e-11
CNAG_02870	312.592	-0.495902	0.0687533	-7.21278	5.48e-13	1.67e-11
CNAG_02708	481.318	0.343744	0.0476549	7.2132	5.47e-13	1.67e-11
CNAG_03480	212.175	-0.855992	0.118703	-7.21119	5.55e-13	1.68e-11
CNAG_06001	205.627	-0.693569	0.0962361	-7.20695	5.72e-13	1.73e-11
CNAG_04318	334.46	-0.571467	0.0794621	-7.1917	6.4e-13	1.93e-11
CNAG_03805	754.449	0.273796	0.0381067	7.18498	6.72e-13	2.01e-11
CNAG_02023	218.108	0.57879	0.0805979	7.1812	6.91e-13	2.06e-11
CNAG_02806	901.969	0.320845	0.0447477	7.1701	7.49e-13	2.23e-11
CNAG_06299	3998.14	0.529199	0.0738872	7.16226	7.94e-13	2.35e-11
CNAG_06136	531.095	1.39901	0.195469	7.15719	8.23e-13	2.43e-11
CNAG_07364	296.527	-0.570178	0.0796935	-7.15464	8.39e-13	2.46e-11
CNAG_05745	1248.9	-0.272568	0.0381211	-7.15006	8.67e-13	2.54e-11
CNAG_06063	542.778	0.378141	0.0529459	7.14202	9.2e-13	2.68e-11
CNAG_03376	972.959	0.372052	0.0521323	7.1367	9.56e-13	2.77e-11
CNAG_05888	390.366	0.375608	0.0526796	7.13004	1e-12	2.9e-11
CNAG_03914	309.427	0.507867	0.0713311	7.11985	1.08e-12	3.11e-11
CNAG_05784	472.042	0.374919	0.0526826	7.11656	1.11e-12	3.17e-11
CNAG_07316	310.307	0.618357	0.0870034	7.10728	1.18e-12	3.38e-11
CNAG_06839	445.563	0.410734	0.0578866	7.0955	1.29e-12	3.67e-11
CNAG_05222	473.562	-0.35941	0.0507043	-7.08835	1.36e-12	3.85e-11
CNAG_05572	313.773	0.415292	0.0586184	7.08467	1.39e-12	3.93e-11
CNAG_07524	770.403	-0.437919	0.0618338	-7.0822	1.42e-12	3.99e-11
CNAG_04514	744.647	0.285327	0.0403243	7.07582	1.49e-12	4.16e-11
CNAG_00914	1288.41	0.323919	0.0458355	7.06699	1.58e-12	4.42e-11
CNAG_02820	671.486	0.372922	0.0527839	7.06507	1.61e-12	4.46e-11
CNAG_04409	537.34	-0.39788	0.0563604	-7.05957	1.67e-12	4.62e-11
CNAG_04479	192.774	0.739915	0.105054	7.04316	1.88e-12	5.18e-11
CNAG_03060	304.171	-0.855933	0.12157	-7.04065	1.91e-12	5.26e-11
CNAG_02027	297.648	-0.614817	0.08739	-7.03533	1.99e-12	5.44e-11
CNAG_07960	246.517	-0.745597	0.106084	-7.02835	2.09e-12	5.67e-11
CNAG_03638	1183.01	0.282682	0.0402216	7.02811	2.09e-12	5.67e-11
CNAG_04200	893.608	0.4479	0.0637292	7.02817	2.09e-12	5.67e-11
CNAG_07317	591.028	0.326215	0.046459	7.02157	2.19e-12	5.92e-11
CNAG_02164	1096.91	0.324912	0.0463968	7.00291	2.51e-12	6.74e-11
CNAG_06684	202.912	-0.612794	0.0875153	-7.00213	2.52e-12	6.75e-11
CNAG_03981	505.433	0.322147	0.0460355	6.9978	2.6e-12	6.94e-11
CNAG_06148	272.006	0.641704	0.0917251	6.99595	2.63e-12	7e-11
CNAG_02818	204.547	0.717304	0.102577	6.99281	2.69e-12	7.13e-11
CNAG_02347	291.046	-0.808933	0.116013	-6.9728	3.11e-12	8.2e-11
CNAG_04142	86.7597	-1.3325	0.191375	-6.96278	3.34e-12	8.77e-11
CNAG_03163	228.151	-0.637974	0.0916393	-6.96179	3.36e-12	8.8e-11
CNAG_01796	154.601	0.734841	0.105608	6.95823	3.45e-12	8.99e-11
CNAG_04880	372.104	0.46687	0.0671225	6.95549	3.51e-12	9.14e-11
CNAG_06362	888.455	0.659261	0.0947974	6.95442	3.54e-12	9.17e-11
CNAG_02107	431.412	0.425709	0.0612213	6.95362	3.56e-12	9.19e-11
CNAG_07638	823.889	0.305799	0.0439908	6.95143	3.62e-12	9.3e-11
CNAG_00663	782.218	0.308592	0.0444032	6.94976	3.66e-12	9.38e-11
CNAG_05652	864.379	0.289078	0.0416044	6.94827	3.7e-12	9.45e-11
CNAG_03266	654.128	0.354422	0.0510769	6.93899	3.95e-12	1.01e-10
CNAG_04970	429.967	0.335665	0.0483962	6.93577	4.04e-12	1.03e-10
CNAG_05080	1170.42	0.223617	0.0322595	6.93182	4.15e-12	1.05e-10
CNAG_02969	299.199	0.504791	0.0728988	6.92454	4.37e-12	1.1e-10
CNAG_00727	923.906	0.467985	0.0676381	6.91896	4.55e-12	1.14e-10
CNAG_06469	1316.82	-0.306736	0.0443583	-6.91496	4.68e-12	1.17e-10
CNAG_05864	1672.54	0.246206	0.0356021	6.91548	4.66e-12	1.17e-10
CNAG_04210	583.772	-0.341956	0.0495643	-6.89925	5.23e-12	1.3e-10
CNAG_02099	2613.86	0.440122	0.0638174	6.89657	5.33e-12	1.32e-10
CNAG_01821	639.187	0.343401	0.0499079	6.8807	5.96e-12	1.47e-10
CNAG_05842	445.351	0.861021	0.125131	6.88093	5.95e-12	1.47e-10
CNAG_02211	453.629	0.367794	0.0534954	6.87525	6.19e-12	1.51e-10
CNAG_04202	838.284	0.381949	0.0555554	6.8751	6.19e-12	1.51e-10
CNAG_01969	103.662	-0.884165	0.128967	-6.85574	7.09e-12	1.73e-10
CNAG_08022	655.695	0.272459	0.039802	6.84536	7.63e-12	1.85e-10
CNAG_06336	1219.94	0.270817	0.0395691	6.84414	7.69e-12	1.86e-10
CNAG_05253	541.798	0.35461	0.0518248	6.84248	7.78e-12	1.88e-10
CNAG_06703	1797.56	0.466941	0.0682607	6.84056	7.89e-12	1.9e-10
CNAG_07892	1891.72	0.6188	0.0904672	6.84004	7.92e-12	1.9e-10
CNAG_03401	725.791	0.304367	0.0446202	6.82128	9.02e-12	2.15e-10
CNAG_00472	131.058	0.904127	0.132622	6.81731	9.28e-12	2.21e-10
CNAG_02693	150.468	0.605964	0.0890162	6.80734	9.94e-12	2.36e-10
CNAG_05937	531.357	0.353522	0.0520577	6.79097	1.11e-11	2.63e-10
CNAG_01255	941.447	0.322898	0.047553	6.79027	1.12e-11	2.64e-10
CNAG_02286	464.569	-0.430457	0.0634344	-6.78587	1.15e-11	2.71e-10
CNAG_02771	244.225	0.643984	0.094934	6.78349	1.17e-11	2.75e-10
CNAG_07873	664.444	0.560781	0.0827064	6.78039	1.2e-11	2.8e-10
CNAG_00414	303.63	0.498968	0.0737288	6.76762	1.31e-11	3.05e-10
CNAG_06772	469.337	0.339299	0.0502152	6.7569	1.41e-11	3.27e-10
CNAG_06588	128.848	-0.757862	0.112696	-6.72483	1.76e-11	4.06e-10
CNAG_04842	470.406	-0.549538	0.0817712	-6.72043	1.81e-11	4.18e-10
CNAG_07349	339.836	0.398472	0.0594239	6.70559	2.01e-11	4.61e-10
CNAG_02857	1540.96	0.281468	0.0420351	6.69602	2.14e-11	4.9e-10
CNAG_02078	592.309	0.302087	0.0451614	6.68907	2.25e-11	5.13e-10
CNAG_04886	221.27	0.586628	0.0877128	6.68806	2.26e-11	5.15e-10
CNAG_00641	1032.07	-0.244988	0.0366466	-6.68515	2.31e-11	5.23e-10
CNAG_05543	1178.03	0.625739	0.0937495	6.67459	2.48e-11	5.61e-10
CNAG_07917	351.897	-0.829416	0.124312	-6.67206	2.52e-11	5.69e-10
CNAG_04862	384.136	-0.896338	0.134757	-6.65152	2.9e-11	6.52e-10
CNAG_06016	632.36	0.323231	0.0486058	6.65006	2.93e-11	6.54e-10
CNAG_06507	219.8	0.430776	0.0647751	6.65033	2.92e-11	6.54e-10
CNAG_06055	223.574	0.620859	0.0933938	6.64776	2.98e-11	6.63e-10
CNAG_07604	244.881	0.579022	0.0872417	6.63699	3.2e-11	7.11e-10
CNAG_02413	391.963	0.548153	0.0826737	6.63031	3.35e-11	7.39e-10
CNAG_07868	336.964	0.650386	0.0980918	6.63038	3.35e-11	7.39e-10
CNAG_00336	369.933	0.503114	0.0759422	6.62495	3.47e-11	7.64e-10
CNAG_00643	301.027	-0.760544	0.114857	-6.62168	3.55e-11	7.79e-10
CNAG_06577	1352.15	0.24908	0.0376253	6.62003	3.59e-11	7.85e-10
CNAG_05445	341.533	-0.421656	0.063701	-6.61929	3.61e-11	7.87e-10
CNAG_01945	48.7236	1.62368	0.245343	6.61802	3.64e-11	7.91e-10
CNAG_07434	443.867	0.35318	0.053433	6.60977	3.85e-11	8.34e-10
CNAG_05375	1379.56	0.300644	0.0455433	6.60127	4.08e-11	8.81e-10
CNAG_02313	327.368	0.393437	0.0596161	6.59952	4.12e-11	8.86e-10
CNAG_01540	86.3328	1.30582	0.197863	6.59961	4.12e-11	8.86e-10
CNAG_04983	222.057	-0.438043	0.0664131	-6.59572	4.23e-11	9.06e-10
CNAG_01696	720.552	-0.283775	0.0430769	-6.58763	4.47e-11	9.54e-10
CNAG_02564	344.243	-0.415445	0.0632279	-6.57059	5.01e-11	1.06e-09
CNAG_07594	502.855	0.429381	0.0653337	6.57212	4.96e-11	1.06e-09
CNAG_05889	1133.01	0.265655	0.0405135	6.55719	5.48e-11	1.16e-09
CNAG_05348	783.412	0.260296	0.0397639	6.54604	5.91e-11	1.25e-09
CNAG_00926	580.561	0.296824	0.0453607	6.54362	6e-11	1.26e-09
CNAG_07705	613.46	0.600534	0.0918817	6.53595	6.32e-11	1.33e-09
CNAG_12452	44.6837	1.06119	0.162707	6.52206	6.93e-11	1.45e-09
CNAG_03228	774.626	0.28964	0.0444442	6.51694	7.18e-11	1.5e-09
CNAG_04175	242.487	-0.504981	0.0775469	-6.51195	7.42e-11	1.54e-09
CNAG_06409	126.055	0.694937	0.107057	6.49125	8.51e-11	1.77e-09
CNAG_00126	308.14	0.406139	0.062612	6.4866	8.78e-11	1.82e-09
CNAG_01257	507.46	0.338431	0.0522166	6.48128	9.09e-11	1.88e-09
CNAG_05319	419.818	0.395974	0.0611892	6.4713	9.72e-11	2e-09
CNAG_03782	205.586	-0.673921	0.104332	-6.45939	1.05e-10	2.16e-09
CNAG_07773	330.82	0.452373	0.0700748	6.45558	1.08e-10	2.21e-09
CNAG_07498	351.565	0.340121	0.0527749	6.44475	1.16e-10	2.36e-09
CNAG_03807	271.893	0.427197	0.0663148	6.44196	1.18e-10	2.4e-09
CNAG_06237	570.334	-0.324988	0.0504867	-6.4371	1.22e-10	2.47e-09
CNAG_00870	307.039	0.548913	0.085358	6.43072	1.27e-10	2.57e-09
CNAG_00586	416.594	0.571629	0.0889306	6.42781	1.29e-10	2.61e-09
CNAG_05836	463.572	0.39406	0.0613338	6.42485	1.32e-10	2.66e-09
CNAG_03051	192.485	-0.824193	0.128501	-6.41388	1.42e-10	2.85e-09
CNAG_02515	388.375	0.437776	0.0682601	6.41335	1.42e-10	2.85e-09
CNAG_02744	2678.81	0.508863	0.0793521	6.41272	1.43e-10	2.85e-09
CNAG_00977	686.201	0.258453	0.0403189	6.41022	1.45e-10	2.89e-09
CNAG_05893	863.141	0.304246	0.0474674	6.40957	1.46e-10	2.9e-09
CNAG_07347	1777.33	-0.282796	0.0441351	-6.40752	1.48e-10	2.93e-09
CNAG_03838	74.9119	-1.23914	0.194019	-6.38669	1.7e-10	3.35e-09
CNAG_01398	908.3	-0.291587	0.0456824	-6.38292	1.74e-10	3.42e-09
CNAG_01186	739.196	0.283417	0.0444157	6.38101	1.76e-10	3.45e-09
CNAG_02018	253.328	-0.506143	0.0793856	-6.37575	1.82e-10	3.55e-09
CNAG_07998	301.462	-0.497016	0.0779509	-6.37602	1.82e-10	3.55e-09
CNAG_06276	969.05	0.358171	0.056366	6.35439	2.09e-10	4.07e-09
CNAG_00691	520.864	0.286667	0.0451212	6.35325	2.11e-10	4.09e-09
CNAG_04315	863.362	0.282762	0.0445612	6.34549	2.22e-10	4.29e-09
CNAG_02661	394.526	0.384421	0.060589	6.34473	2.23e-10	4.3e-09
CNAG_00737	633.767	-0.409008	0.0645014	-6.34107	2.28e-10	4.4e-09
CNAG_01529	423.672	0.365231	0.0576108	6.33964	2.3e-10	4.42e-09
CNAG_04371	445.062	0.3806	0.060036	6.33953	2.3e-10	4.42e-09
CNAG_01440	244.748	0.602301	0.0951684	6.32879	2.47e-10	4.72e-09
CNAG_03881	1249.35	0.282938	0.0447271	6.32588	2.52e-10	4.8e-09
CNAG_02508	133.601	-0.714915	0.113043	-6.3243	2.54e-10	4.84e-09
CNAG_05707	535.338	0.323751	0.0512597	6.31589	2.69e-10	5.09e-09
CNAG_00305	665.365	-0.265474	0.0420421	-6.31447	2.71e-10	5.13e-09
CNAG_04816	343.343	0.345525	0.054761	6.3097	2.8e-10	5.27e-09
CNAG_06910	80.8654	-1.1978	0.189904	-6.30737	2.84e-10	5.33e-09
CNAG_02203	564.275	0.36361	0.0576456	6.30769	2.83e-10	5.33e-09
CNAG_05296	619.092	0.290699	0.046115	6.30378	2.9e-10	5.44e-09
CNAG_12402	50.8875	1.3459	0.213568	6.30198	2.94e-10	5.49e-09
CNAG_00730	1865.19	0.378329	0.0600766	6.29744	3.03e-10	5.64e-09
CNAG_06554	393.663	0.378616	0.0601265	6.29699	3.03e-10	5.64e-09
CNAG_01375	1308.91	0.223162	0.0354506	6.29503	3.07e-10	5.68e-09
CNAG_01013	604.159	0.449363	0.0713793	6.29542	3.07e-10	5.68e-09
CNAG_00176	380.061	-0.431969	0.0686655	-6.29092	3.16e-10	5.82e-09
CNAG_02362	604.353	0.339272	0.0540264	6.27975	3.39e-10	6.23e-09
CNAG_07763	474.635	0.344491	0.0548604	6.27941	3.4e-10	6.23e-09
CNAG_00038	398.488	-0.527294	0.0839825	-6.27862	3.42e-10	6.25e-09
CNAG_03233	639.354	0.416439	0.0663303	6.27826	3.42e-10	6.25e-09
CNAG_01422	862.477	0.243711	0.038889	6.26683	3.68e-10	6.71e-09
CNAG_02318	463.871	0.362797	0.057942	6.26138	3.82e-10	6.93e-09
CNAG_05458	802.503	0.284744	0.0455371	6.253	4.03e-10	7.29e-09
CNAG_07545	504.613	0.45453	0.0728854	6.23623	4.48e-10	8.1e-09
CNAG_01286	112.448	-0.82653	0.13257	-6.23468	4.53e-10	8.16e-09
CNAG_07903	965.894	0.437536	0.0702474	6.2285	4.71e-10	8.47e-09
CNAG_07822	386.934	0.380302	0.0611315	6.22105	4.94e-10	8.86e-09
CNAG_00717	587.025	0.269096	0.0433593	6.20618	5.43e-10	9.71e-09
CNAG_03811	277.215	0.446982	0.0720742	6.2017	5.59e-10	9.97e-09
CNAG_04751	393.164	0.360695	0.0583166	6.18512	6.21e-10	1.1e-08
CNAG_03265	328.507	-0.557163	0.0902705	-6.17215	6.74e-10	1.19e-08
CNAG_12974	67.4369	0.997612	0.161621	6.17256	6.72e-10	1.19e-08
CNAG_02697	568.666	0.317249	0.0514562	6.16543	7.03e-10	1.24e-08
CNAG_00812	482.532	0.485884	0.0787981	6.16619	7e-10	1.24e-08
CNAG_02674	417.511	-0.588442	0.0955166	-6.16062	7.25e-10	1.27e-08
CNAG_05617	467.236	-0.418899	0.0680211	-6.15838	7.35e-10	1.29e-08
CNAG_02385	147.419	0.725177	0.117909	6.15031	7.73e-10	1.35e-08
CNAG_01352	516.357	-0.44292	0.0720977	-6.14333	8.08e-10	1.41e-08
CNAG_03116	543.876	-0.477845	0.0777931	-6.14252	8.12e-10	1.42e-08
CNAG_00387	293.023	-0.540017	0.0879363	-6.141	8.2e-10	1.43e-08
CNAG_01419	774.292	0.286736	0.0467174	6.13766	8.37e-10	1.45e-08
CNAG_00546	1353.14	0.377296	0.0614871	6.13618	8.45e-10	1.46e-08
CNAG_01240	1229.34	0.359885	0.0586785	6.13316	8.61e-10	1.49e-08
CNAG_00791	675.877	-0.523585	0.0855156	-6.12269	9.2e-10	1.58e-08
CNAG_04354	782.023	0.249702	0.0408348	6.11492	9.66e-10	1.66e-08
CNAG_02576	531.32	0.295819	0.04843	6.10817	1.01e-09	1.73e-08
CNAG_01386	152.376	0.54511	0.0892811	6.10555	1.02e-09	1.75e-08
CNAG_01003	892.518	0.234151	0.0383613	6.10383	1.04e-09	1.77e-08
CNAG_05390	311.421	0.348578	0.0572599	6.08765	1.15e-09	1.95e-08
CNAG_06614	926.382	0.313945	0.0515806	6.08648	1.15e-09	1.96e-08
CNAG_04945	288.547	0.616897	0.101389	6.08447	1.17e-09	1.98e-08
CNAG_02665	221.679	0.534633	0.0879424	6.07936	1.21e-09	2.04e-08
CNAG_01908	186.69	-0.537886	0.0886595	-6.06688	1.3e-09	2.2e-08
CNAG_02523	393.733	0.501134	0.0826103	6.06624	1.31e-09	2.2e-08
CNAG_06822	127.127	-0.646524	0.106694	-6.05961	1.36e-09	2.29e-08
CNAG_06030	511.303	0.307328	0.0507351	6.05751	1.38e-09	2.31e-08
CNAG_04752	488.884	0.279053	0.046123	6.05019	1.45e-09	2.42e-08
CNAG_05337	632.377	0.305386	0.0505137	6.0456	1.49e-09	2.48e-08
CNAG_05993	1200.44	0.265428	0.0439318	6.04182	1.52e-09	2.53e-08
CNAG_00284	170.659	-0.552751	0.0915748	-6.03606	1.58e-09	2.62e-08
CNAG_05154	193.204	-0.604779	0.100216	-6.03476	1.59e-09	2.63e-08
CNAG_00487	100.131	0.816169	0.135371	6.02911	1.65e-09	2.72e-08
CNAG_04115	339.121	-0.471853	0.0783671	-6.02106	1.73e-09	2.85e-08
CNAG_03059	438.883	0.489992	0.0813776	6.02121	1.73e-09	2.85e-08
CNAG_00192	294.982	-0.773363	0.128511	-6.01789	1.77e-09	2.9e-08
CNAG_00349	78.0233	1.07177	0.178128	6.01685	1.78e-09	2.91e-08
CNAG_00732	1255.69	0.226885	0.0377216	6.01474	1.8e-09	2.94e-08
CNAG_03316	441.711	0.31693	0.0527408	6.0092	1.86e-09	3.04e-08
CNAG_00418	1028.61	0.32343	0.0538755	6.00329	1.93e-09	3.14e-08
CNAG_05695	1009.96	0.338874	0.0564731	6.00063	1.97e-09	3.19e-08
CNAG_00769	667.795	0.325829	0.0544339	5.98578	2.15e-09	3.48e-08
CNAG_06884	452.433	0.312495	0.0522145	5.98483	2.17e-09	3.5e-08
CNAG_07981	92.5382	0.567256	0.0947983	5.98382	2.18e-09	3.51e-08
CNAG_07751	379.466	0.64068	0.107119	5.98102	2.22e-09	3.56e-08
CNAG_02225	158.712	-0.935151	0.156493	-5.97567	2.29e-09	3.68e-08
CNAG_00739	333.56	-0.370143	0.0620677	-5.96353	2.47e-09	3.95e-08
CNAG_01474	89.5501	-1.06741	0.179078	-5.96056	2.51e-09	4.01e-08
CNAG_03326	544.024	-0.388009	0.0651461	-5.95598	2.59e-09	4.11e-08
CNAG_05737	783.154	0.253674	0.0425926	5.95582	2.59e-09	4.11e-08
CNAG_04825	207.731	-0.531923	0.0893635	-5.95235	2.64e-09	4.19e-08
CNAG_02684	2116.03	0.364209	0.0611893	5.95217	2.65e-09	4.19e-08
CNAG_06638	1245.04	0.237883	0.0400035	5.94656	2.74e-09	4.33e-08
CNAG_04272	635.047	0.252397	0.0424522	5.94545	2.76e-09	4.35e-08
CNAG_05006	268.034	-0.463352	0.0779791	-5.942	2.82e-09	4.43e-08
CNAG_01954	16.5116	-1.49744	0.252392	-5.933	2.97e-09	4.66e-08
CNAG_02202	375.875	0.316447	0.0533338	5.93332	2.97e-09	4.66e-08
CNAG_01131	351.19	0.372254	0.0628489	5.92301	3.16e-09	4.94e-08
CNAG_04576	218.738	-0.585831	0.0989225	-5.92212	3.18e-09	4.96e-08
CNAG_01913	185.107	0.665839	0.112445	5.92148	3.19e-09	4.96e-08
CNAG_06749	3078.2	0.486839	0.0823233	5.91374	3.34e-09	5.19e-08
CNAG_05457	1855.34	0.31618	0.0535451	5.90492	3.53e-09	5.47e-08
CNAG_03962	236.461	-0.50899	0.0862534	-5.9011	3.61e-09	5.58e-08
CNAG_07857	803.027	-0.240607	0.0407827	-5.89972	3.64e-09	5.62e-08
CNAG_00263	348.186	0.351292	0.0596	5.89417	3.77e-09	5.8e-08
CNAG_06218	463.613	-0.370998	0.0630519	-5.88401	4e-09	6.15e-08
CNAG_01795	378.358	0.724859	0.123239	5.88173	4.06e-09	6.22e-08
CNAG_03459	743.033	-0.239567	0.0407468	-5.8794	4.12e-09	6.3e-08
CNAG_07634	1210.17	0.266919	0.0454224	5.87637	4.19e-09	6.4e-08
CNAG_04843	242.753	-0.537563	0.0914971	-5.87519	4.22e-09	6.42e-08
CNAG_04875	455.753	-0.380027	0.0646778	-5.87569	4.21e-09	6.42e-08
CNAG_03563	1323.62	0.22284	0.0379313	5.87483	4.23e-09	6.42e-08
CNAG_07865	535.073	-0.334844	0.0570259	-5.87178	4.31e-09	6.53e-08
CNAG_03183	546.079	-0.327023	0.055806	-5.86	4.63e-09	6.99e-08
CNAG_12913	671.507	0.388068	0.0664027	5.84417	5.09e-09	7.68e-08
CNAG_04934	371.587	0.336211	0.0575932	5.83769	5.29e-09	7.96e-08
CNAG_01902	836.283	-0.307446	0.0526936	-5.83459	5.39e-09	8.1e-08
CNAG_02103	261.321	-0.600829	0.10309	-5.82819	5.6e-09	8.4e-08
CNAG_00129	249.591	0.762	0.130816	5.82498	5.71e-09	8.54e-08
CNAG_06921	183.943	-0.994032	0.170741	-5.82188	5.82e-09	8.68e-08
CNAG_02069	473.792	0.286408	0.0492571	5.81456	6.08e-09	9.05e-08
CNAG_04707	55.9743	-0.936667	0.161323	-5.80616	6.39e-09	9.5e-08
CNAG_01988	1278.5	-0.367751	0.063394	-5.80104	6.59e-09	9.77e-08
CNAG_05791	954.27	-0.262672	0.0452972	-5.79886	6.68e-09	9.87e-08
CNAG_06892	455.714	0.299912	0.0517199	5.79878	6.68e-09	9.87e-08
CNAG_12113	86.3122	0.832031	0.143745	5.78825	7.11e-09	1.05e-07
CNAG_04040	570.089	-0.397346	0.0686727	-5.78609	7.2e-09	1.06e-07
CNAG_03649	224.076	0.416118	0.0719105	5.7866	7.18e-09	1.06e-07
CNAG_06191	319.959	-0.541349	0.0936114	-5.78294	7.34e-09	1.08e-07
CNAG_00701	343.956	-0.439178	0.0761368	-5.76827	8.01e-09	1.17e-07
CNAG_00264	938.127	0.299044	0.0519704	5.75412	8.71e-09	1.27e-07
CNAG_02595	235.009	-0.499164	0.0869452	-5.74113	9.4e-09	1.37e-07
CNAG_02405	164.384	-0.876212	0.152673	-5.73914	9.52e-09	1.38e-07
CNAG_00107	690.172	0.291704	0.0508512	5.73641	9.67e-09	1.4e-07
CNAG_00632	366.287	0.301526	0.0526173	5.73054	1e-08	1.45e-07
CNAG_02073	452.432	0.401352	0.0700385	5.73045	1e-08	1.45e-07
CNAG_07333	1252.75	0.295308	0.05157	5.72634	1.03e-08	1.48e-07
CNAG_03840	442.163	0.277975	0.0485528	5.72521	1.03e-08	1.49e-07
CNAG_00529	114.5	-0.769726	0.134622	-5.7177	1.08e-08	1.55e-07
CNAG_04042	186.992	0.611017	0.106868	5.71748	1.08e-08	1.55e-07
CNAG_02424	681.966	0.421305	0.0737557	5.71217	1.12e-08	1.6e-07
CNAG_07989	497.503	-0.290309	0.0508648	-5.70746	1.15e-08	1.64e-07
CNAG_05472	53.4699	1.05912	0.185761	5.70155	1.19e-08	1.69e-07
CNAG_00075	343.492	0.355095	0.0623712	5.69326	1.25e-08	1.77e-07
CNAG_04268	345.51	0.517127	0.0909362	5.6867	1.3e-08	1.84e-07
CNAG_03889	77.7867	-0.762734	0.13454	-5.66919	1.43e-08	2.03e-07
CNAG_06538	175.072	-0.524848	0.0926624	-5.66408	1.48e-08	2.09e-07
CNAG_03575	487.756	0.341163	0.0602305	5.66429	1.48e-08	2.09e-07
CNAG_01691	815.87	0.298697	0.0527991	5.65723	1.54e-08	2.17e-07
CNAG_04265	891.326	0.222801	0.0394039	5.65428	1.56e-08	2.2e-07
CNAG_06784	3194.98	0.543752	0.0962135	5.65151	1.59e-08	2.23e-07
CNAG_04478	1736.16	0.199666	0.0353423	5.64949	1.61e-08	2.25e-07
CNAG_06781	416.314	0.298759	0.0529216	5.6453	1.65e-08	2.3e-07
CNAG_02577	1066.21	0.319045	0.0565583	5.641	1.69e-08	2.36e-07
CNAG_05376	231.828	0.510652	0.090573	5.63801	1.72e-08	2.4e-07
CNAG_01835	390.788	-0.4184	0.0742908	-5.63192	1.78e-08	2.48e-07
CNAG_06009	257.005	0.974559	0.173072	5.63095	1.79e-08	2.49e-07
CNAG_00869	400.651	0.970951	0.172663	5.62339	1.87e-08	2.59e-07
CNAG_05602	440.142	0.516601	0.0920574	5.61172	2e-08	2.77e-07
CNAG_04471	79.4232	0.750909	0.133989	5.60427	2.09e-08	2.88e-07
CNAG_07334	1174.75	0.204765	0.0365495	5.6024	2.11e-08	2.91e-07
CNAG_04615	125.633	-0.990174	0.176832	-5.59952	2.15e-08	2.95e-07
CNAG_00735	14.923	-2.04487	0.365232	-5.59882	2.16e-08	2.96e-07
CNAG_07716	661.69	0.232289	0.0415383	5.59218	2.24e-08	3.07e-07
CNAG_06051	435.107	-0.528496	0.0945415	-5.5901	2.27e-08	3.09e-07
CNAG_07002	298.458	-0.403538	0.0721812	-5.59062	2.26e-08	3.09e-07
CNAG_05618	367.994	-0.331332	0.0594232	-5.57581	2.46e-08	3.35e-07
CNAG_00421	157.744	0.487399	0.0874306	5.5747	2.48e-08	3.37e-07
CNAG_01842	688.006	-0.333592	0.0598496	-5.57383	2.49e-08	3.38e-07
CNAG_00718	354.78	-0.381951	0.0685382	-5.57282	2.51e-08	3.39e-07
CNAG_05410	673.066	0.256692	0.0460804	5.57052	2.54e-08	3.43e-07
CNAG_00800	185.397	-0.647042	0.116241	-5.5664	2.6e-08	3.51e-07
CNAG_02081	643.856	-0.343032	0.0617816	-5.55233	2.82e-08	3.79e-07
CNAG_02600	39.5792	-1.14848	0.206933	-5.55	2.86e-08	3.83e-07
CNAG_03689	1009.7	0.257608	0.046416	5.54997	2.86e-08	3.83e-07
CNAG_00933	160.82	-0.68767	0.123928	-5.54896	2.87e-08	3.85e-07
CNAG_12988	205.107	-0.525421	0.0948424	-5.53993	3.03e-08	4.04e-07
CNAG_05615	938.067	0.232311	0.0419546	5.53719	3.07e-08	4.1e-07
CNAG_05304	67.3033	0.806353	0.145666	5.53565	3.1e-08	4.13e-07
CNAG_06796	407.123	-0.304743	0.0550594	-5.53481	3.12e-08	4.14e-07
CNAG_02071	1239.33	0.215799	0.0390014	5.53312	3.15e-08	4.17e-07
CNAG_04396	180.001	0.463759	0.083837	5.53168	3.17e-08	4.2e-07
CNAG_06780	2797.61	0.515875	0.0932759	5.53063	3.19e-08	4.22e-07
CNAG_00859	581.89	-0.32776	0.0592962	-5.5275	3.25e-08	4.28e-07
CNAG_03775	1355.42	0.258857	0.0468284	5.52777	3.24e-08	4.28e-07
CNAG_01156	581.897	-0.270452	0.0489565	-5.52433	3.31e-08	4.35e-07
CNAG_07944	367.279	-0.590953	0.107004	-5.52274	3.34e-08	4.38e-07
CNAG_12396	36.5275	0.796165	0.144206	5.52105	3.37e-08	4.41e-07
CNAG_02589	114.883	-0.923794	0.167524	-5.51439	3.5e-08	4.58e-07
CNAG_01699	221.683	-0.484488	0.0879443	-5.50903	3.61e-08	4.71e-07
CNAG_03100	775.633	-0.235542	0.0427599	-5.50848	3.62e-08	4.72e-07
CNAG_02951	171.122	-0.505144	0.0917323	-5.50672	3.66e-08	4.75e-07
CNAG_00388	493.294	-0.371118	0.0674131	-5.50513	3.69e-08	4.79e-07
CNAG_04211	1021.64	0.221942	0.0403364	5.50229	3.75e-08	4.85e-07
CNAG_01802	725.148	0.224958	0.0408859	5.50208	3.75e-08	4.85e-07
CNAG_06820	334.057	0.377972	0.0687033	5.50151	3.77e-08	4.86e-07
CNAG_00596	109.691	0.639074	0.116196	5.49998	3.8e-08	4.9e-07
CNAG_07440	354.619	0.308186	0.0560546	5.49796	3.84e-08	4.94e-07
CNAG_07485	563.452	0.302524	0.0550306	5.49738	3.85e-08	4.95e-07
CNAG_02924	162.672	0.694456	0.126462	5.49143	3.99e-08	5.11e-07
CNAG_01634	791.015	-0.240942	0.0439281	-5.48491	4.14e-08	5.29e-07
CNAG_01809	540.824	0.253745	0.0462775	5.48312	4.18e-08	5.34e-07
CNAG_07597	81.1301	-0.697631	0.1273	-5.48019	4.25e-08	5.42e-07
CNAG_03978	842.135	0.240935	0.0439822	5.47801	4.3e-08	5.48e-07
CNAG_03335	587.808	-0.265306	0.0484554	-5.47525	4.37e-08	5.55e-07
CNAG_01261	2710.33	0.22545	0.0412145	5.47017	4.5e-08	5.7e-07
CNAG_01952	266.3	0.449155	0.0821136	5.46992	4.5e-08	5.7e-07
CNAG_00740	1159.3	0.328809	0.0602029	5.46169	4.72e-08	5.96e-07
CNAG_02065	196.417	-0.487295	0.0892479	-5.46001	4.76e-08	6.01e-07
CNAG_00413	1274.13	0.280134	0.0513141	5.45921	4.78e-08	6.03e-07
CNAG_01874	126.083	-0.688303	0.126145	-5.45645	4.86e-08	6.11e-07
CNAG_03918	516.687	-0.391185	0.0719157	-5.43949	5.34e-08	6.71e-07
CNAG_03061	470.408	1.01519	0.186747	5.43617	5.44e-08	6.82e-07
CNAG_03854	191.203	-0.563963	0.103763	-5.43511	5.48e-08	6.85e-07
CNAG_03136	950.188	0.256295	0.0472153	5.42821	5.69e-08	7.11e-07
CNAG_02528	883.106	0.381096	0.0703566	5.41664	6.07e-08	7.57e-07
CNAG_06621	781.405	0.213513	0.0394614	5.41069	6.28e-08	7.81e-07
CNAG_06628	342.102	-0.498519	0.0922343	-5.40492	6.48e-08	8.06e-07
CNAG_00151	553.641	-0.293721	0.0544154	-5.39776	6.75e-08	8.36e-07
CNAG_05078	1349.56	0.225837	0.0418402	5.39759	6.75e-08	8.36e-07
CNAG_02261	478.991	0.253031	0.0469147	5.39342	6.91e-08	8.55e-07
CNAG_01584	528.07	0.276292	0.0512501	5.39105	7e-08	8.65e-07
CNAG_03242	234.967	0.488699	0.0907033	5.38789	7.13e-08	8.78e-07
CNAG_07406	101.001	0.557528	0.10349	5.38726	7.15e-08	8.8e-07
CNAG_00742	605.722	0.240709	0.0446901	5.38618	7.2e-08	8.84e-07
CNAG_00462	752.453	-0.222087	0.0412616	-5.38242	7.35e-08	9.01e-07
CNAG_06452	489.363	0.273233	0.0508477	5.37355	7.72e-08	9.45e-07
CNAG_04640	2076.81	0.205755	0.0383047	5.37154	7.81e-08	9.54e-07
CNAG_05632	93.6056	0.493005	0.0918555	5.36718	8e-08	9.76e-07
CNAG_06215	308.024	0.364135	0.0678636	5.3657	8.06e-08	9.82e-07
CNAG_03137	161.906	-0.679557	0.126738	-5.36191	8.23e-08	1e-06
CNAG_06214	390.57	0.284359	0.0530578	5.35943	8.35e-08	1.01e-06
CNAG_01042	250.929	-0.387837	0.0723962	-5.35714	8.46e-08	1.02e-06
CNAG_04187	186.676	-0.711526	0.132915	-5.35322	8.64e-08	1.05e-06
CNAG_07649	527.538	0.297126	0.0555553	5.3483	8.88e-08	1.07e-06
CNAG_03625	301.467	-0.438657	0.082091	-5.34354	9.11e-08	1.09e-06
CNAG_07753	386.308	-0.374622	0.0701066	-5.34361	9.11e-08	1.09e-06
CNAG_05714	683.177	0.239842	0.0448704	5.34521	9.03e-08	1.09e-06
CNAG_04269	526.615	0.247741	0.0463519	5.34477	9.05e-08	1.09e-06
CNAG_03772	80.4751	-0.85564	0.160215	-5.34057	9.27e-08	1.11e-06
CNAG_04702	806.37	-0.431977	0.080902	-5.33951	9.32e-08	1.11e-06
CNAG_02791	240.151	0.394903	0.0740903	5.33002	9.82e-08	1.17e-06
CNAG_00320	191.431	-0.557202	0.104665	-5.32368	1.02e-07	1.21e-06
CNAG_01178	420.731	0.322879	0.0606591	5.32285	1.02e-07	1.22e-06
CNAG_06213	939.948	0.237045	0.0445749	5.31789	1.05e-07	1.25e-06
CNAG_00182	261.672	-0.371065	0.0698042	-5.31579	1.06e-07	1.26e-06
CNAG_02435	809.188	0.237622	0.0447472	5.31032	1.09e-07	1.3e-06
CNAG_01014	1369.78	0.248006	0.0467624	5.30353	1.14e-07	1.34e-06
CNAG_06864	625.89	-0.244068	0.0460288	-5.3025	1.14e-07	1.35e-06
CNAG_04926	121.132	0.623362	0.117559	5.30255	1.14e-07	1.35e-06
CNAG_05038	261.799	-0.390776	0.0737385	-5.29949	1.16e-07	1.37e-06
CNAG_12900	159.059	0.561057	0.106064	5.28981	1.22e-07	1.44e-06
CNAG_05033	578.893	0.262837	0.0497575	5.28237	1.28e-07	1.49e-06
CNAG_00653	237.167	0.395661	0.0748892	5.28329	1.27e-07	1.49e-06
CNAG_04756	50.5263	-0.795599	0.150707	-5.27911	1.3e-07	1.52e-06
CNAG_07481	252.729	0.380667	0.0721152	5.2786	1.3e-07	1.52e-06
CNAG_05412	98.0835	0.472582	0.089549	5.27736	1.31e-07	1.53e-06
CNAG_05790	479.11	-0.45722	0.0866997	-5.2736	1.34e-07	1.56e-06
CNAG_05074	1227.25	0.23912	0.0453541	5.2723	1.35e-07	1.56e-06
CNAG_05193	412.51	0.269889	0.0511821	5.27311	1.34e-07	1.56e-06
CNAG_06381	1539.05	0.166015	0.0315102	5.26861	1.37e-07	1.59e-06
CNAG_07458	225.87	-0.39673	0.0754906	-5.25536	1.48e-07	1.71e-06
CNAG_02194	304.655	0.460121	0.087631	5.25066	1.52e-07	1.75e-06
CNAG_03017	470.431	-0.308964	0.0589018	-5.24541	1.56e-07	1.79e-06
CNAG_02011	196.516	0.619276	0.11805	5.24589	1.56e-07	1.79e-06
CNAG_01344	862.41	0.268682	0.0512459	5.243	1.58e-07	1.81e-06
CNAG_00879	1913.48	0.240693	0.045923	5.24123	1.6e-07	1.83e-06
CNAG_02048	172.131	0.642862	0.122709	5.23892	1.62e-07	1.85e-06
CNAG_00079	207.717	0.741151	0.141521	5.23703	1.63e-07	1.87e-06
CNAG_01652	689.975	0.29746	0.056837	5.23356	1.66e-07	1.9e-06
CNAG_05581	2339.15	0.197888	0.0378481	5.22847	1.71e-07	1.94e-06
CNAG_03282	433.857	0.250675	0.0479348	5.2295	1.7e-07	1.94e-06
CNAG_04226	898.473	0.207466	0.0397102	5.2245	1.75e-07	1.98e-06
CNAG_04440	83.6735	0.556845	0.106593	5.22405	1.75e-07	1.99e-06
CNAG_07995	1096.52	0.185238	0.0354763	5.22146	1.78e-07	2.01e-06
CNAG_05989	340.587	-0.322127	0.0617156	-5.21954	1.79e-07	2.03e-06
CNAG_01736	186.721	0.395239	0.0757344	5.21875	1.8e-07	2.03e-06
CNAG_03659	296.585	-0.469525	0.0900012	-5.21687	1.82e-07	2.04e-06
CNAG_00638	1237.14	0.187961	0.0360246	5.21757	1.81e-07	2.04e-06
CNAG_03768	509.023	0.464242	0.0889867	5.21698	1.82e-07	2.04e-06
CNAG_04859	111.582	0.806686	0.154776	5.21197	1.87e-07	2.1e-06
CNAG_00453	787.139	0.288452	0.0553762	5.20896	1.9e-07	2.13e-06
CNAG_01405	820.239	0.195249	0.0374936	5.20753	1.91e-07	2.14e-06
CNAG_02573	106.753	-0.647754	0.124653	-5.19646	2.03e-07	2.27e-06
CNAG_01649	790.54	-0.275544	0.0530472	-5.19433	2.05e-07	2.29e-06
CNAG_04919	146.719	-0.562438	0.108316	-5.19258	2.07e-07	2.31e-06
CNAG_05277	533.297	0.250749	0.0483063	5.19083	2.09e-07	2.33e-06
CNAG_05479	386.94	0.667284	0.128999	5.17279	2.31e-07	2.56e-06
CNAG_04611	616.025	0.273203	0.052828	5.17156	2.32e-07	2.57e-06
CNAG_00678	400.947	-0.310003	0.0600151	-5.16541	2.4e-07	2.66e-06
CNAG_03346	170.931	-0.595091	0.115429	-5.15548	2.53e-07	2.8e-06
CNAG_07493	136.942	-1.17999	0.229303	-5.14601	2.66e-07	2.94e-06
CNAG_01081	317.257	0.397639	0.0773001	5.14409	2.69e-07	2.96e-06
CNAG_02968	151.876	0.656241	0.127603	5.14285	2.71e-07	2.98e-06
CNAG_06005	557.011	-0.393391	0.076552	-5.13887	2.76e-07	3.04e-06
CNAG_05408	1081.14	0.244102	0.047541	5.13456	2.83e-07	3.1e-06
CNAG_06088	724.895	0.279423	0.0544198	5.13458	2.83e-07	3.1e-06
CNAG_07922	345.878	-0.328829	0.0640653	-5.13272	2.86e-07	3.12e-06
CNAG_05741	370.043	0.349982	0.0681981	5.13185	2.87e-07	3.13e-06
CNAG_00068	374.773	-0.462905	0.0902571	-5.12873	2.92e-07	3.18e-06
CNAG_01771	224.87	0.345658	0.0674	5.12846	2.92e-07	3.18e-06
CNAG_05435	367.198	-0.392938	0.0766593	-5.12577	2.96e-07	3.22e-06
CNAG_03050	238.396	-1.16372	0.227119	-5.12383	2.99e-07	3.25e-06
CNAG_06647	381.531	-0.422257	0.0825429	-5.11561	3.13e-07	3.39e-06
CNAG_12554	144.512	0.538512	0.1053	5.11409	3.15e-07	3.41e-06
CNAG_04382	616.524	-0.308618	0.0603662	-5.11244	3.18e-07	3.43e-06
CNAG_00514	413.807	0.39796	0.077834	5.11294	3.17e-07	3.43e-06
CNAG_05289	97.3664	-0.631676	0.123642	-5.10891	3.24e-07	3.49e-06
CNAG_06824	695.278	0.279549	0.0547793	5.10318	3.34e-07	3.59e-06
CNAG_12593	114.265	0.510528	0.100136	5.09834	3.43e-07	3.68e-06
CNAG_04263	150.921	-0.443013	0.0869393	-5.09566	3.48e-07	3.73e-06
CNAG_05236	706.267	0.205882	0.0404305	5.09224	3.54e-07	3.79e-06
CNAG_01524	402.423	0.267219	0.0524766	5.09215	3.54e-07	3.79e-06
CNAG_06244	775.421	-0.23543	0.0462453	-5.09089	3.56e-07	3.8e-06
CNAG_01900	292.458	0.349127	0.0685787	5.09089	3.56e-07	3.8e-06
CNAG_06332	930.303	0.217458	0.0427471	5.08708	3.64e-07	3.87e-06
CNAG_03191	790.583	0.24177	0.0475339	5.08627	3.65e-07	3.88e-06
CNAG_06818	83.7215	0.910227	0.178961	5.08616	3.65e-07	3.88e-06
CNAG_12860	16.6508	1.35035	0.265514	5.08581	3.66e-07	3.88e-06
CNAG_04141	472.501	0.317279	0.0624034	5.08433	3.69e-07	3.9e-06
CNAG_01553	164.346	-0.426656	0.083944	-5.08263	3.72e-07	3.93e-06
CNAG_02662	805.756	0.365627	0.0719419	5.08226	3.73e-07	3.94e-06
CNAG_05595	795.785	0.219434	0.0432217	5.07694	3.84e-07	4.04e-06
CNAG_01304	380.825	-0.325665	0.0643508	-5.06077	4.18e-07	4.39e-06
CNAG_02357	612.748	0.261941	0.0517698	5.05972	4.2e-07	4.41e-06
CNAG_06944	517.248	-0.300934	0.0594865	-5.05886	4.22e-07	4.43e-06
CNAG_06375	96.0806	-0.692919	0.13729	-5.04711	4.49e-07	4.7e-06
CNAG_00801	111.594	0.548569	0.108709	5.04623	4.51e-07	4.71e-06
CNAG_05452	81.069	-0.817244	0.162024	-5.04398	4.56e-07	4.76e-06
CNAG_01146	645.628	-0.371056	0.0736822	-5.0359	4.76e-07	4.96e-06
CNAG_07338	328.95	0.326994	0.0649685	5.03311	4.83e-07	5.03e-06
CNAG_07339	475.329	0.285198	0.0566788	5.03183	4.86e-07	5.05e-06
CNAG_00274	228.352	0.491931	0.0977658	5.03173	4.86e-07	5.05e-06
CNAG_00508	765.12	0.221654	0.0441836	5.01666	5.26e-07	5.45e-06
CNAG_03438	1808.05	0.25515	0.0508665	5.01608	5.27e-07	5.46e-06
CNAG_04652	319.953	-0.387201	0.0772525	-5.01215	5.38e-07	5.57e-06
CNAG_02223	1061.33	0.309072	0.0617426	5.00581	5.56e-07	5.75e-06
CNAG_03412	923.499	0.221663	0.0443226	5.00112	5.7e-07	5.88e-06
CNAG_03341	256.19	-0.473719	0.0947667	-4.99879	5.77e-07	5.93e-06
CNAG_03847	535.194	0.25485	0.0509826	4.99877	5.77e-07	5.93e-06
CNAG_01499	132.903	-0.499052	0.0998819	-4.99642	5.84e-07	5.98e-06
CNAG_02072	569.149	0.25684	0.0514009	4.99681	5.83e-07	5.98e-06
CNAG_06896	526.611	0.329945	0.0660307	4.99683	5.83e-07	5.98e-06
CNAG_00758	347.884	-0.750578	0.15035	-4.99221	5.97e-07	6.11e-06
CNAG_01184	598.115	0.258787	0.0518694	4.98921	6.06e-07	6.19e-06
CNAG_03872	787.052	-0.248399	0.049795	-4.98843	6.09e-07	6.21e-06
CNAG_04891	608.842	0.334234	0.0670226	4.98689	6.14e-07	6.25e-06
CNAG_01245	587.924	-0.23653	0.0474473	-4.98512	6.19e-07	6.29e-06
CNAG_07027	639.06	0.212294	0.0425865	4.985	6.2e-07	6.29e-06
CNAG_01542	309.259	1.13926	0.228726	4.98087	6.33e-07	6.42e-06
CNAG_02000	347.58	-0.377103	0.0757433	-4.9787	6.4e-07	6.48e-06
CNAG_03420	311.299	-0.586217	0.117812	-4.97588	6.5e-07	6.57e-06
CNAG_04693	306.261	-0.474502	0.0953842	-4.97464	6.54e-07	6.6e-06
CNAG_00132	66.4918	-0.804102	0.161659	-4.97407	6.56e-07	6.61e-06
CNAG_02152	437.666	0.382109	0.076865	4.97117	6.66e-07	6.7e-06
CNAG_03671	45.4772	-0.923438	0.185983	-4.96516	6.86e-07	6.9e-06
CNAG_07583	646.72	-0.24801	0.0499746	-4.96272	6.95e-07	6.98e-06
CNAG_00015	212.105	0.382135	0.0770856	4.95729	7.15e-07	7.17e-06
CNAG_01258	900.899	-0.287107	0.0579254	-4.9565	7.18e-07	7.18e-06
CNAG_04217	1210.09	0.321768	0.06492	4.95638	7.18e-07	7.18e-06
CNAG_03243	75.4033	0.949649	0.191629	4.95566	7.21e-07	7.2e-06
CNAG_01627	168.679	0.748919	0.151144	4.955	7.23e-07	7.22e-06
CNAG_03045	400.268	0.283561	0.057258	4.95234	7.33e-07	7.3e-06
CNAG_02464	285.796	-0.394719	0.0797659	-4.94847	7.48e-07	7.44e-06
CNAG_00342	637.504	0.241124	0.0488065	4.9404	7.8e-07	7.75e-06
CNAG_02220	388.656	-0.56334	0.114077	-4.93823	7.88e-07	7.82e-06
CNAG_04798	987.761	0.227364	0.0460558	4.93671	7.95e-07	7.85e-06
CNAG_00582	419.841	0.241318	0.048883	4.93664	7.95e-07	7.85e-06
CNAG_07042	7.21525	1.81825	0.368286	4.93706	7.93e-07	7.85e-06
CNAG_04244	555.975	0.3099	0.0630028	4.91883	8.71e-07	8.59e-06
CNAG_01708	334.958	-0.371704	0.0755995	-4.91675	8.8e-07	8.67e-06
CNAG_13001	57.9273	0.725273	0.147549	4.91548	8.86e-07	8.72e-06
CNAG_00831	243.506	-0.353658	0.0719892	-4.91265	8.99e-07	8.83e-06
CNAG_05364	205.741	-0.371387	0.0756147	-4.91157	9.04e-07	8.87e-06
CNAG_01384	214.027	0.475141	0.0968779	4.90454	9.36e-07	9.18e-06
CNAG_01391	459.704	-0.247578	0.0505244	-4.90017	9.58e-07	9.37e-06
CNAG_05936	751.585	-0.320125	0.0653846	-4.89603	9.78e-07	9.56e-06
CNAG_02041	1274.31	0.251251	0.0513563	4.89232	9.97e-07	9.73e-06
CNAG_03976	604.461	0.211193	0.043186	4.89031	1.01e-06	9.81e-06
CNAG_02389	69.1348	-0.955405	0.195524	-4.88639	1.03e-06	1e-05
CNAG_05482	259.929	0.33658	0.0689173	4.88382	1.04e-06	1.01e-05
CNAG_02062	181.597	-0.615695	0.126159	-4.88032	1.06e-06	1.03e-05
CNAG_04090	1404.35	0.210324	0.0431167	4.87801	1.07e-06	1.04e-05
CNAG_00623	397.022	-0.340688	0.0699709	-4.869	1.12e-06	1.08e-05
CNAG_03697	337.533	0.488293	0.100249	4.87082	1.11e-06	1.08e-05
CNAG_06612	497.23	0.242786	0.0498834	4.86708	1.13e-06	1.09e-05
CNAG_06068	561.834	-0.246212	0.050608	-4.86508	1.14e-06	1.1e-05
CNAG_06345	244.495	-0.404757	0.0832359	-4.86277	1.16e-06	1.11e-05
CNAG_05242	1084.33	-0.236063	0.0485353	-4.86373	1.15e-06	1.11e-05
CNAG_04341	580.406	-0.23524	0.0483996	-4.86038	1.17e-06	1.12e-05
CNAG_07435	501.286	0.237839	0.0489362	4.86018	1.17e-06	1.12e-05
CNAG_12324	56.6382	0.738979	0.152015	4.86121	1.17e-06	1.12e-05
CNAG_00901	128.89	0.492668	0.101561	4.85096	1.23e-06	1.18e-05
CNAG_04228	134.599	-0.913376	0.188515	-4.8451	1.27e-06	1.21e-05
CNAG_13083	474.553	0.683403	0.141241	4.83856	1.31e-06	1.25e-05
CNAG_04761	132.505	0.562196	0.116339	4.83241	1.35e-06	1.29e-05
CNAG_12722	95.5786	0.584208	0.120908	4.83182	1.35e-06	1.29e-05
CNAG_00923	343.95	-0.645788	0.13385	-4.82473	1.4e-06	1.33e-05
CNAG_03503	449.904	-0.536187	0.111225	-4.82075	1.43e-06	1.35e-05
CNAG_01282	563.665	-0.245663	0.0509568	-4.821	1.43e-06	1.35e-05
CNAG_05070	1470.7	0.261678	0.0542662	4.82211	1.42e-06	1.35e-05
CNAG_07940	305.825	0.394952	0.081897	4.82254	1.42e-06	1.35e-05
CNAG_01556	325.809	0.304143	0.0631135	4.81899	1.44e-06	1.36e-05
CNAG_00770	264.938	-0.451002	0.0936279	-4.81696	1.46e-06	1.37e-05
CNAG_05367	210.424	0.354821	0.0737075	4.81391	1.48e-06	1.39e-05
CNAG_02061	88.3947	1.04026	0.216162	4.81241	1.49e-06	1.4e-05
CNAG_03442	150.95	-0.736045	0.153056	-4.80899	1.52e-06	1.43e-05
CNAG_07633	121.224	0.45982	0.0957484	4.80237	1.57e-06	1.47e-05
CNAG_02044	32.4898	-1.16059	0.241783	-4.80013	1.59e-06	1.49e-05
CNAG_04237	176.52	0.42208	0.0879752	4.79771	1.6e-06	1.5e-05
CNAG_01263	1150.24	0.190781	0.0398017	4.79328	1.64e-06	1.53e-05
CNAG_01466	554.404	0.230189	0.0480213	4.79347	1.64e-06	1.53e-05
CNAG_00929	366.747	0.274705	0.0573045	4.79378	1.64e-06	1.53e-05
CNAG_01922	406.629	0.302945	0.0632148	4.79231	1.65e-06	1.54e-05
CNAG_05807	363.78	0.265175	0.0553515	4.79073	1.66e-06	1.55e-05
CNAG_07980	111.447	0.491467	0.102688	4.78604	1.7e-06	1.58e-05
CNAG_07894	6.89099	1.77392	0.370856	4.7833	1.72e-06	1.6e-05
CNAG_03146	1178.13	0.226028	0.0472628	4.78235	1.73e-06	1.61e-05
CNAG_12951	132.352	-0.514659	0.107708	-4.77829	1.77e-06	1.63e-05
CNAG_07908	656.082	-0.338946	0.0709254	-4.77892	1.76e-06	1.63e-05
CNAG_07413	816.528	-0.348468	0.0730827	-4.76813	1.86e-06	1.71e-05
CNAG_00635	988.078	-0.321147	0.0673349	-4.76939	1.85e-06	1.71e-05
CNAG_01292	445.07	0.285998	0.0600842	4.75995	1.94e-06	1.78e-05
CNAG_02933	538.038	0.329563	0.0692559	4.75863	1.95e-06	1.79e-05
CNAG_00850	103.558	0.586523	0.123422	4.75217	2.01e-06	1.85e-05
CNAG_05076	387.662	0.260372	0.0548084	4.75059	2.03e-06	1.86e-05
CNAG_05056	270.742	-0.409858	0.0863578	-4.74604	2.07e-06	1.9e-05
CNAG_05113	395.316	0.287645	0.0606202	4.74503	2.08e-06	1.9e-05
CNAG_00839	157.638	0.534601	0.112658	4.74537	2.08e-06	1.9e-05
CNAG_03829	482.313	0.249769	0.0526445	4.74446	2.09e-06	1.91e-05
CNAG_02580	472.251	-0.267049	0.0563754	-4.73699	2.17e-06	1.98e-05
CNAG_04525	574.471	0.21956	0.0463628	4.73571	2.18e-06	1.98e-05
CNAG_00184	678.114	0.305321	0.0644637	4.73633	2.18e-06	1.98e-05
CNAG_03902	636.137	0.490502	0.103771	4.72677	2.28e-06	2.07e-05
CNAG_03958	674.102	0.261748	0.05539	4.72554	2.3e-06	2.08e-05
CNAG_01914	352.103	0.296444	0.0627598	4.72346	2.32e-06	2.1e-05
CNAG_01866	262.852	-0.474657	0.100552	-4.72053	2.35e-06	2.13e-05
CNAG_04621	936.191	-0.314508	0.0666224	-4.72075	2.35e-06	2.13e-05
CNAG_01970	1097.29	0.174037	0.0368945	4.71714	2.39e-06	2.16e-05
CNAG_03630	91.6613	-0.536297	0.113714	-4.7162	2.4e-06	2.17e-05
CNAG_03555	376.704	-0.458662	0.0973358	-4.71216	2.45e-06	2.21e-05
CNAG_02989	1299.46	0.193033	0.0409882	4.70949	2.48e-06	2.23e-05
CNAG_04943	1123.36	0.568539	0.120741	4.70874	2.49e-06	2.24e-05
CNAG_05613	1413.57	0.270495	0.0574835	4.70561	2.53e-06	2.27e-05
CNAG_05740	157.36	-0.572883	0.121781	-4.70421	2.55e-06	2.28e-05
CNAG_04243	544.433	-0.34552	0.0735064	-4.70055	2.59e-06	2.32e-05
CNAG_03264	213.286	-0.335805	0.0714471	-4.70005	2.6e-06	2.32e-05
CNAG_04177	290.769	-0.314316	0.0669302	-4.69617	2.65e-06	2.37e-05
CNAG_03944	851.413	-0.186991	0.0398339	-4.69428	2.68e-06	2.38e-05
CNAG_06494	889.285	-0.370428	0.078965	-4.69104	2.72e-06	2.42e-05
CNAG_03333	2090.88	0.261115	0.0556626	4.69103	2.72e-06	2.42e-05
CNAG_04338	684.667	0.190025	0.04055	4.68619	2.78e-06	2.47e-05
CNAG_04451	318.504	-0.370416	0.0790675	-4.68481	2.8e-06	2.48e-05
CNAG_04647	320.731	-0.320023	0.0683024	-4.68537	2.79e-06	2.48e-05
CNAG_06606	1022.3	0.191265	0.0408302	4.6844	2.81e-06	2.48e-05
CNAG_12443	158.382	0.632064	0.135007	4.68172	2.84e-06	2.51e-05
CNAG_02910	424.25	-0.553313	0.118376	-4.67419	2.95e-06	2.6e-05
CNAG_03052	1180.49	0.155881	0.033356	4.67326	2.96e-06	2.61e-05
CNAG_12748	122.616	0.450951	0.0964827	4.6739	2.96e-06	2.61e-05
CNAG_04938	934.969	0.256948	0.0550705	4.6658	3.07e-06	2.7e-05
CNAG_06260	226.03	-0.464752	0.0997429	-4.6595	3.17e-06	2.78e-05
CNAG_06033	253.82	-0.530015	0.113807	-4.65714	3.21e-06	2.81e-05
CNAG_03011	89.7226	0.60589	0.130111	4.6567	3.21e-06	2.82e-05
CNAG_02985	446.943	0.235361	0.0505527	4.65576	3.23e-06	2.83e-05
CNAG_03230	351.007	0.428877	0.0921273	4.65527	3.24e-06	2.83e-05
CNAG_03992	819.114	0.216023	0.0464456	4.65109	3.3e-06	2.88e-05
CNAG_02531	83.0987	-0.689216	0.148231	-4.64961	3.33e-06	2.9e-05
CNAG_06188	149.767	-0.646032	0.138983	-4.64829	3.35e-06	2.92e-05
CNAG_00760	476.818	-0.28315	0.0609299	-4.64714	3.37e-06	2.93e-05
CNAG_01007	421.73	0.278948	0.0600303	4.64678	3.37e-06	2.93e-05
CNAG_04616	170.983	-0.413662	0.0892485	-4.63495	3.57e-06	3.1e-05
CNAG_05261	696.728	0.24902	0.0537527	4.6327	3.61e-06	3.13e-05
CNAG_01719	79.3768	0.595728	0.128601	4.63239	3.61e-06	3.13e-05
CNAG_01091	1157.97	-0.156535	0.0338132	-4.62941	3.67e-06	3.17e-05
CNAG_07627	99.235	-0.785273	0.169666	-4.62835	3.69e-06	3.18e-05
CNAG_06115	159.564	0.573063	0.123826	4.62796	3.69e-06	3.19e-05
CNAG_04837	15.7954	-1.36953	0.295985	-4.62703	3.71e-06	3.2e-05
CNAG_02977	1001.3	-0.287295	0.062177	-4.62059	3.83e-06	3.29e-05
CNAG_04000	321.142	0.303596	0.0657224	4.61936	3.85e-06	3.31e-05
CNAG_06251	98.8859	-0.83868	0.181651	-4.61698	3.89e-06	3.34e-05
CNAG_06160	620.481	0.276155	0.0598302	4.61565	3.92e-06	3.36e-05
CNAG_03763	1171.69	0.455917	0.0987984	4.61462	3.94e-06	3.37e-05
CNAG_02882	506.929	-0.523254	0.113413	-4.61371	3.96e-06	3.38e-05
CNAG_04301	393.89	0.259756	0.0563108	4.61289	3.97e-06	3.39e-05
CNAG_07432	53.1722	-0.741369	0.160805	-4.61036	4.02e-06	3.43e-05
CNAG_07549	118.669	-0.788783	0.171183	-4.60782	4.07e-06	3.47e-05
CNAG_00292	775.201	-0.265923	0.0577747	-4.60275	4.17e-06	3.55e-05
CNAG_12365	45.8585	0.581568	0.126423	4.60016	4.22e-06	3.59e-05
CNAG_00938	478.881	0.28917	0.0628698	4.5995	4.24e-06	3.6e-05
CNAG_01229	173.683	-0.553237	0.120366	-4.59628	4.3e-06	3.65e-05
CNAG_07856	943.084	-0.208269	0.0453236	-4.59516	4.32e-06	3.67e-05
CNAG_05863	63.6897	-0.86976	0.189316	-4.59424	4.34e-06	3.68e-05
CNAG_04453	200.204	0.416488	0.0906604	4.59394	4.35e-06	3.68e-05
CNAG_05287	187.872	0.3682	0.080204	4.5908	4.42e-06	3.73e-05
CNAG_04625	1055.73	0.225634	0.0491554	4.59023	4.43e-06	3.74e-05
CNAG_05521	892.063	0.264443	0.057615	4.58983	4.44e-06	3.74e-05
CNAG_06017	145.979	0.529377	0.11539	4.58774	4.48e-06	3.77e-05
CNAG_08027	258.757	-0.318025	0.069388	-4.58328	4.58e-06	3.85e-05
CNAG_04073	828.767	-0.292411	0.0638233	-4.58157	4.61e-06	3.88e-05
CNAG_00532	291.916	0.339317	0.0740649	4.58135	4.62e-06	3.88e-05
CNAG_04387	284.976	0.270663	0.0590966	4.58	4.65e-06	3.9e-05
CNAG_04524	1214.08	0.276391	0.060389	4.57684	4.72e-06	3.94e-05
CNAG_06792	272.328	0.295639	0.0645825	4.57769	4.7e-06	3.94e-05
CNAG_02955	196.262	0.339832	0.0742499	4.57687	4.72e-06	3.94e-05
CNAG_00392	114.557	-0.53594	0.117147	-4.57492	4.76e-06	3.97e-05
CNAG_04950	471.738	0.241365	0.0527893	4.57223	4.83e-06	4.02e-05
CNAG_06134	1385.43	0.24312	0.0532027	4.56969	4.88e-06	4.06e-05
CNAG_04279	478.528	-0.247118	0.0540896	-4.56868	4.91e-06	4.08e-05
CNAG_01472	646.946	0.219331	0.0480414	4.56547	4.98e-06	4.14e-05
CNAG_03859	632.339	-0.319517	0.0699972	-4.56472	5e-06	4.15e-05
CNAG_03336	575.29	-0.306858	0.0672465	-4.56318	5.04e-06	4.17e-05
CNAG_03133	137.642	-0.658232	0.144276	-4.56232	5.06e-06	4.18e-05
CNAG_05871	479.774	0.268031	0.0587537	4.56195	5.07e-06	4.18e-05
CNAG_13168	182.596	0.447262	0.0980423	4.56193	5.07e-06	4.18e-05
CNAG_03998	640.444	0.213768	0.0468687	4.56101	5.09e-06	4.2e-05
CNAG_06838	346.626	-0.322646	0.0707492	-4.56043	5.11e-06	4.21e-05
CNAG_06363	329.891	-0.368644	0.0809299	-4.5551	5.24e-06	4.31e-05
CNAG_07538	1510.88	0.207315	0.0455225	4.55412	5.26e-06	4.32e-05
CNAG_00818	250.055	-0.524501	0.115223	-4.55205	5.31e-06	4.36e-05
CNAG_02563	163.15	-0.500467	0.109944	-4.55203	5.31e-06	4.36e-05
CNAG_05649	225.832	0.337839	0.0742624	4.54926	5.38e-06	4.41e-05
CNAG_00979	841.188	0.272817	0.0600473	4.54337	5.54e-06	4.53e-05
CNAG_05872	1242.46	0.187599	0.0413056	4.54174	5.58e-06	4.56e-05
CNAG_00594	414.383	0.30784	0.0677881	4.54121	5.59e-06	4.57e-05
CNAG_07591	570.924	0.252764	0.0556812	4.53948	5.64e-06	4.6e-05
CNAG_07303	78.6772	0.677936	0.149349	4.53927	5.64e-06	4.6e-05
CNAG_03250	330.566	0.270058	0.0595077	4.53819	5.67e-06	4.62e-05
CNAG_06541	1467.23	0.212128	0.0467589	4.53664	5.72e-06	4.65e-05
CNAG_07703	186.149	0.426407	0.094003	4.5361	5.73e-06	4.65e-05
CNAG_01029	327.488	0.323216	0.0714421	4.52417	6.06e-06	4.92e-05
CNAG_01781	398.322	0.343185	0.0758763	4.52296	6.1e-06	4.94e-05
CNAG_00666	1145.46	-0.249691	0.0552362	-4.52043	6.17e-06	4.99e-05
CNAG_05567	244.878	-0.368047	0.0814463	-4.51889	6.22e-06	5.02e-05
CNAG_02481	325.616	0.365774	0.0809445	4.51882	6.22e-06	5.02e-05
CNAG_03090	40.5029	-0.832746	0.184359	-4.51699	6.27e-06	5.06e-05
CNAG_00895	338.329	0.406198	0.0899485	4.51589	6.31e-06	5.08e-05
CNAG_01167	323.292	0.428416	0.0949001	4.51439	6.35e-06	5.11e-05
CNAG_07695	1434.27	0.192927	0.0427444	4.51351	6.38e-06	5.12e-05
CNAG_03007	287.733	0.346575	0.0768518	4.50965	6.49e-06	5.21e-05
CNAG_00396	708.945	-0.242979	0.0539059	-4.50747	6.56e-06	5.26e-05
CNAG_04746	870.853	0.189157	0.0419798	4.5059	6.61e-06	5.29e-05
CNAG_02587	587.447	0.321825	0.0714571	4.50375	6.68e-06	5.34e-05
CNAG_04710	432.319	-0.226681	0.0503745	-4.49992	6.8e-06	5.43e-05
CNAG_04095	177.331	-0.639612	0.142172	-4.49886	6.83e-06	5.45e-05
CNAG_03738	616.131	0.242343	0.0538984	4.49629	6.92e-06	5.52e-05
CNAG_06241	226.385	0.62531	0.13917	4.49315	7.02e-06	5.59e-05
CNAG_04855	226.772	-0.364444	0.0811252	-4.49236	7.04e-06	5.61e-05
CNAG_07808	595.093	-0.276405	0.0615307	-4.49215	7.05e-06	5.61e-05
CNAG_04561	391.821	0.259234	0.0577296	4.49049	7.11e-06	5.64e-05
CNAG_04153	52.0581	0.723483	0.161117	4.49043	7.11e-06	5.64e-05
CNAG_06791	725.831	0.223373	0.0497534	4.4896	7.14e-06	5.65e-05
CNAG_01855	389.065	0.26642	0.0593405	4.48969	7.13e-06	5.65e-05
CNAG_02585	1098.96	0.201263	0.0448938	4.48309	7.36e-06	5.82e-05
CNAG_06560	580.48	0.385563	0.0860181	4.48235	7.38e-06	5.83e-05
CNAG_01779	428.558	0.251663	0.0561939	4.47847	7.52e-06	5.93e-05
CNAG_00393	605.936	-0.406527	0.0907827	-4.47802	7.53e-06	5.94e-05
CNAG_04044	317.137	-0.319259	0.0713529	-4.47437	7.66e-06	6.03e-05
CNAG_06092	1370.86	-0.198431	0.0443481	-4.47441	7.66e-06	6.03e-05
CNAG_00605	745.105	-0.428109	0.0957561	-4.47083	7.79e-06	6.12e-05
CNAG_03043	39.6733	-0.963431	0.21552	-4.47027	7.81e-06	6.13e-05
CNAG_07876	123.073	0.593584	0.132795	4.46994	7.82e-06	6.13e-05
CNAG_05515	319.315	-0.44681	0.0999683	-4.46952	7.84e-06	6.14e-05
CNAG_07312	448.311	-0.299472	0.0670583	-4.46585	7.98e-06	6.24e-05
CNAG_04051	608.828	-0.256515	0.0574474	-4.46521	8e-06	6.25e-05
CNAG_03845	271.383	-0.316788	0.0709531	-4.46475	8.02e-06	6.26e-05
CNAG_04270	310.531	0.263464	0.0590357	4.4628	8.09e-06	6.31e-05
CNAG_07664	481.08	-0.231686	0.0519454	-4.46018	8.19e-06	6.37e-05
CNAG_04092	127.847	0.467343	0.104772	4.46059	8.17e-06	6.37e-05
CNAG_01174	2249.1	0.173708	0.0389654	4.45801	8.27e-06	6.43e-05
CNAG_00549	257.217	-0.463816	0.104066	-4.45693	8.31e-06	6.44e-05
CNAG_05663	716.226	-0.325366	0.0730035	-4.45685	8.32e-06	6.44e-05
CNAG_01055	782.507	0.226563	0.0508286	4.4574	8.3e-06	6.44e-05
CNAG_05698	191.703	0.388287	0.0871589	4.45493	8.39e-06	6.49e-05
CNAG_04631	263.696	-0.458159	0.102861	-4.45415	8.42e-06	6.51e-05
CNAG_08028	180.574	-0.361064	0.0810735	-4.45354	8.45e-06	6.52e-05
CNAG_03857	798.012	0.241499	0.0542242	4.45371	8.44e-06	6.52e-05
CNAG_03808	551.666	-0.480874	0.108002	-4.45247	8.49e-06	6.53e-05
CNAG_03034	132.15	-0.440756	0.0989833	-4.45283	8.47e-06	6.53e-05
CNAG_04218	77.046	-0.905424	0.203371	-4.45209	8.5e-06	6.54e-05
CNAG_04398	549.489	0.23501	0.0527927	4.45157	8.52e-06	6.55e-05
CNAG_03578	292.592	-0.421006	0.0947571	-4.44301	8.87e-06	6.81e-05
CNAG_05050	433.219	-0.247924	0.0558288	-4.4408	8.96e-06	6.86e-05
CNAG_07955	437.627	0.344999	0.0776888	4.44078	8.96e-06	6.86e-05
CNAG_02188	437.143	0.275172	0.0619821	4.43953	9.02e-06	6.9e-05
CNAG_04358	392.208	0.282174	0.0635836	4.43784	9.09e-06	6.94e-05
CNAG_00404	342.558	0.419264	0.0944886	4.43719	9.11e-06	6.96e-05
CNAG_12058	27.255	1.01039	0.227973	4.43207	9.33e-06	7.12e-05
CNAG_01673	435.011	-0.289736	0.0654889	-4.42419	9.68e-06	7.37e-05
CNAG_00651	105.234	-0.850604	0.192295	-4.42342	9.72e-06	7.39e-05
CNAG_02663	490.07	0.227064	0.0513355	4.42314	9.73e-06	7.39e-05
CNAG_01764	419.257	-0.350347	0.079258	-4.42033	9.85e-06	7.48e-05
CNAG_05424	901.004	0.265747	0.0601166	4.42052	9.85e-06	7.48e-05
CNAG_02287	157.813	-0.445344	0.100782	-4.41889	9.92e-06	7.52e-05
CNAG_06641	396.563	-0.297974	0.0674391	-4.41842	9.94e-06	7.53e-05
CNAG_03910	263.096	-0.683884	0.154838	-4.41677	1e-05	7.58e-05
CNAG_03433	348.438	0.229173	0.051939	4.41235	1.02e-05	7.72e-05
CNAG_01339	995.266	0.159772	0.0362317	4.40972	1.04e-05	7.81e-05
CNAG_00408	308.789	0.34753	0.078831	4.40854	1.04e-05	7.85e-05
CNAG_00685	681.064	0.174307	0.0395758	4.40437	1.06e-05	7.99e-05
CNAG_03372	913.883	0.22749	0.0516674	4.40298	1.07e-05	8.03e-05
CNAG_04505	545.807	0.203305	0.046284	4.39255	1.12e-05	8.42e-05
CNAG_03884	702.384	-0.367595	0.0837798	-4.38763	1.15e-05	8.6e-05
CNAG_01758	59.3397	-0.686957	0.156775	-4.38181	1.18e-05	8.83e-05
CNAG_06604	260.705	-0.357848	0.0817622	-4.37669	1.2e-05	9.03e-05
CNAG_12713	88.492	0.579819	0.132505	4.37584	1.21e-05	9.05e-05
CNAG_04351	431.376	-0.422796	0.0966613	-4.374	1.22e-05	9.12e-05
CNAG_04741	1407.25	0.1724	0.0394166	4.37378	1.22e-05	9.12e-05
CNAG_07911	92.3562	-0.642603	0.147065	-4.36953	1.25e-05	9.29e-05
CNAG_03235	671.329	0.185662	0.0425071	4.36778	1.26e-05	9.36e-05
CNAG_03509	674.991	0.219379	0.050271	4.36393	1.28e-05	9.51e-05
CNAG_06301	1873.55	0.197918	0.0453607	4.3632	1.28e-05	9.53e-05
CNAG_02478	116.535	-0.436887	0.100205	-4.35994	1.3e-05	9.67e-05
CNAG_12946	38.3859	-1.11742	0.256368	-4.35865	1.31e-05	9.71e-05
CNAG_05825	250.478	-0.470652	0.108035	-4.35647	1.32e-05	9.79e-05
CNAG_12377	160.007	0.440939	0.101213	4.35654	1.32e-05	9.79e-05
CNAG_00410	843.976	-0.182064	0.0418086	-4.3547	1.33e-05	9.86e-05
CNAG_03666	106.801	-0.709464	0.162954	-4.35376	1.34e-05	9.88e-05
CNAG_05187	1097.88	0.18859	0.0433137	4.35405	1.34e-05	9.88e-05
CNAG_04771	446.163	0.22633	0.0520367	4.34944	1.36e-05	0.000100698
CNAG_01183	318.324	-0.377561	0.0868118	-4.34919	1.37e-05	0.000100711
CNAG_01357	333.726	0.253371	0.0582735	4.34796	1.37e-05	0.000101176
CNAG_12558	176.317	0.560329	0.128974	4.34451	1.4e-05	0.000102675
CNAG_02428	739.462	0.173367	0.0399182	4.34305	1.41e-05	0.000103255
CNAG_07805	889.379	-0.188784	0.0435048	-4.33939	1.43e-05	0.000104885
CNAG_00661	144.864	-0.520424	0.119957	-4.33843	1.44e-05	0.000105236
CNAG_02269	344.194	0.275301	0.063469	4.33757	1.44e-05	0.000105542
CNAG_05251	584.624	0.358415	0.0827501	4.33129	1.48e-05	0.00010849
CNAG_00306	234.91	0.316064	0.073045	4.32698	1.51e-05	0.000110523
CNAG_05577	299.373	-0.331632	0.0766713	-4.32538	1.52e-05	0.000111218
CNAG_00235	290.722	1.08993	0.252168	4.32224	1.54e-05	0.0001127
CNAG_00905	136.985	-0.617824	0.142996	-4.32056	1.56e-05	0.000113218
CNAG_05282	424.804	-0.304968	0.0705848	-4.3206	1.56e-05	0.000113218
CNAG_01532	637.5	-0.28581	0.066151	-4.32057	1.56e-05	0.000113218
CNAG_03893	343.642	0.367986	0.085227	4.31772	1.58e-05	0.00011457
CNAG_00120	256.4	0.263553	0.0610691	4.31565	1.59e-05	0.000115534
CNAG_01063	966.62	-0.347171	0.0804564	-4.31502	1.6e-05	0.000115747
CNAG_12243	41.3128	1.11783	0.25941	4.3091	1.64e-05	0.00011877
CNAG_13099	91.1669	-0.568649	0.132142	-4.30333	1.68e-05	0.000121791
CNAG_07444	116.592	-0.669752	0.15572	-4.30101	1.7e-05	0.000122949
CNAG_12161	107.355	0.457128	0.106333	4.29904	1.72e-05	0.000123923
CNAG_01538	65.0321	-0.617056	0.14359	-4.29735	1.73e-05	0.000124623
CNAG_05509	345.527	0.270487	0.0629406	4.29749	1.73e-05	0.000124623
CNAG_06826	179.76	-0.361931	0.0842377	-4.29655	1.73e-05	0.000124951
CNAG_06688	1530.98	0.175261	0.0408112	4.29445	1.75e-05	0.000126017
CNAG_00893	470.367	0.248647	0.0579371	4.29167	1.77e-05	0.000127477
CNAG_01996	131.401	-0.547899	0.127703	-4.29041	1.78e-05	0.000128074
CNAG_04899	254.366	-0.296649	0.0692073	-4.28638	1.82e-05	0.000130291
CNAG_01177	442.159	0.237607	0.0554382	4.28597	1.82e-05	0.000130403
CNAG_06003	33.9091	-0.76363	0.178273	-4.28348	1.84e-05	0.000131727
CNAG_01601	246.096	0.519436	0.12127	4.28329	1.84e-05	0.000131727
CNAG_06973	104.359	0.524873	0.122688	4.2781	1.88e-05	0.000134704
CNAG_02964	277.161	0.353033	0.0825966	4.27418	1.92e-05	0.00013696
CNAG_02777	821.849	0.390241	0.0914275	4.26831	1.97e-05	0.000140476
CNAG_00454	164.543	0.544918	0.127693	4.26741	1.98e-05	0.000140905
CNAG_01454	1013.46	0.229508	0.0537898	4.26676	1.98e-05	0.000141181
CNAG_02008	924.548	0.221534	0.0519682	4.26287	2.02e-05	0.000143521
CNAG_00816	260.008	0.296474	0.069567	4.26171	2.03e-05	0.000144126
CNAG_05552	951.472	-0.193986	0.0455281	-4.2608	2.04e-05	0.000144572
CNAG_03669	690.646	0.356511	0.0836943	4.25968	2.05e-05	0.000145156
CNAG_05929	65.8673	-0.641085	0.150548	-4.25836	2.06e-05	0.000145878
CNAG_03709	303.894	-0.298932	0.0702036	-4.25807	2.06e-05	0.00014592
CNAG_04294	191.74	0.424986	0.100127	4.24446	2.19e-05	0.000154916
CNAG_02395	601.931	0.256509	0.0605863	4.23377	2.3e-05	0.000162311
CNAG_01448	880.466	0.228308	0.0539637	4.23076	2.33e-05	0.000164341
CNAG_00043	738.831	0.212617	0.0503032	4.2267	2.37e-05	0.000167168
CNAG_03128	275.685	-0.646585	0.153005	-4.22591	2.38e-05	0.000167546
CNAG_06664	372.3	0.277251	0.0656097	4.22576	2.38e-05	0.000167546
CNAG_07402	438.153	0.235694	0.0558585	4.21948	2.45e-05	0.000172112
CNAG_01579	400.615	-0.411665	0.0976548	-4.21552	2.49e-05	0.000174998
CNAG_04705	703.26	-0.323859	0.076894	-4.21176	2.53e-05	0.000177764
CNAG_06272	293.53	-0.264876	0.0629145	-4.21009	2.55e-05	0.000178908
CNAG_00820	170.909	-0.349433	0.0830338	-4.20832	2.57e-05	0.00018014
CNAG_02360	588.658	0.22123	0.0525765	4.20777	2.58e-05	0.00018041
CNAG_01310	250.944	-0.424334	0.100957	-4.2031	2.63e-05	0.000183997
CNAG_05063	657.768	-0.287526	0.0684516	-4.20043	2.66e-05	0.000186002
CNAG_02736	699.457	-0.195149	0.0464683	-4.1996	2.67e-05	0.000186502
CNAG_05380	485.52	-0.296878	0.0706957	-4.19938	2.68e-05	0.000186511
CNAG_04878	332.434	-0.331349	0.0789135	-4.19889	2.68e-05	0.000186732
CNAG_07941	851.205	0.18416	0.043871	4.19777	2.7e-05	0.000187483
CNAG_04518	340.721	-0.377212	0.0898717	-4.19723	2.7e-05	0.000187569
CNAG_06201	535.126	0.211972	0.050502	4.1973	2.7e-05	0.000187569
CNAG_03650	245.787	0.567668	0.135263	4.19676	2.71e-05	0.000187774
CNAG_04887	14.1465	2.05024	0.488554	4.19655	2.71e-05	0.000187774
CNAG_13200	86.3327	0.474164	0.113024	4.19523	2.73e-05	0.000188688
CNAG_07609	346.491	-0.392373	0.093588	-4.19256	2.76e-05	0.000190563
CNAG_02109	777.745	-0.25898	0.0617711	-4.19258	2.76e-05	0.000190563
CNAG_06533	1023.98	0.26984	0.0643894	4.19076	2.78e-05	0.000191899
CNAG_00572	510.926	0.221122	0.0527732	4.19004	2.79e-05	0.000192327
CNAG_00461	671.323	-0.204988	0.0490059	-4.18292	2.88e-05	0.000198265
CNAG_05035	437.82	-0.234028	0.0559708	-4.18125	2.9e-05	0.000199164
CNAG_01215	196.552	0.31572	0.075505	4.18144	2.9e-05	0.000199164
CNAG_06785	97.6244	0.462958	0.110721	4.1813	2.9e-05	0.000199164
CNAG_06661	309.248	-0.420438	0.100577	-4.18027	2.91e-05	0.000199835
CNAG_03723	386.22	-0.280989	0.0672262	-4.17976	2.92e-05	0.000200095
CNAG_01648	398.611	0.24787	0.0593102	4.17921	2.93e-05	0.00020039
CNAG_04280	33.1801	0.717322	0.171656	4.17883	2.93e-05	0.000200537
CNAG_07845	206.269	0.464944	0.111325	4.17646	2.96e-05	0.000202449
CNAG_07476	155.079	0.567968	0.136112	4.1728	3.01e-05	0.000205535
CNAG_00719	666.973	0.330585	0.0792591	4.17094	3.03e-05	0.000207027
CNAG_02097	210.599	-0.314472	0.075451	-4.1679	3.07e-05	0.000209612
CNAG_07320	704.823	0.16482	0.0395712	4.16516	3.11e-05	0.000211947
CNAG_06286	107.726	0.487485	0.117087	4.16343	3.13e-05	0.000213355
CNAG_02703	509.563	-0.328587	0.0789417	-4.1624	3.15e-05	0.000214119
CNAG_07669	502.037	0.230916	0.0555411	4.15757	3.22e-05	0.000218496
CNAG_01704	1733.46	0.172792	0.0415631	4.15733	3.22e-05	0.000218522
CNAG_06782	721.43	0.303885	0.0731467	4.15446	3.26e-05	0.000221076
CNAG_01338	778.991	0.216806	0.0522452	4.14977	3.33e-05	0.000225445
CNAG_06029	65.1195	-0.66219	0.159642	-4.14798	3.35e-05	0.000226865
CNAG_05453	80.1277	-0.533348	0.128583	-4.14791	3.36e-05	0.000226865
CNAG_04889	328.037	-0.254723	0.0614664	-4.14409	3.41e-05	0.000230456
CNAG_00059	75.8467	-0.629757	0.15211	-4.14015	3.47e-05	0.000234238
CNAG_04241	365.499	-0.502458	0.121389	-4.13923	3.48e-05	0.000234959
CNAG_02110	530.009	-0.212182	0.0513791	-4.12973	3.63e-05	0.00024466
CNAG_07636	507.933	-0.249046	0.0603091	-4.12949	3.64e-05	0.000244683
CNAG_12212	215.368	0.391944	0.094941	4.12829	3.65e-05	0.000245737
CNAG_05608	253.455	-0.288053	0.0698133	-4.12604	3.69e-05	0.000247696
CNAG_02161	686.082	-0.21617	0.0523902	-4.12616	3.69e-05	0.000247696
CNAG_04587	2330.28	0.253663	0.0615226	4.12309	3.74e-05	0.000250664
CNAG_07745	1015.79	0.27456	0.0666468	4.11962	3.79e-05	0.000254092
CNAG_03461	196.132	0.321919	0.0781445	4.11954	3.8e-05	0.000254092
CNAG_05189	153.195	-0.543896	0.132064	-4.11842	3.81e-05	0.000255088
CNAG_04047	222.569	-0.432353	0.105063	-4.11518	3.87e-05	0.000258457
CNAG_01847	168.766	-0.773257	0.187947	-4.11423	3.88e-05	0.000259297
CNAG_06761	122.651	-0.517418	0.125773	-4.11389	3.89e-05	0.000259434
CNAG_05627	257.82	-0.488749	0.118883	-4.1112	3.94e-05	0.000262242
CNAG_05477	389.67	-0.270711	0.0658624	-4.11026	3.95e-05	0.000263072
CNAG_02057	195.218	-0.509521	0.124065	-4.10688	4.01e-05	0.000266697
CNAG_03232	685.588	0.233626	0.0569293	4.10378	4.06e-05	0.000270051
CNAG_02966	283.025	-0.4102	0.0999959	-4.10216	4.09e-05	0.0002717
CNAG_02465	127.803	0.415957	0.101462	4.09962	4.14e-05	0.000274448
CNAG_05270	527.865	-0.288954	0.070565	-4.09486	4.22e-05	0.000279893
CNAG_04627	263.036	-0.273198	0.0667886	-4.09048	4.3e-05	0.000284976
CNAG_05385	373.055	0.254282	0.0621764	4.08968	4.32e-05	0.000285698
CNAG_06713	606.44	-0.26006	0.0636933	-4.083	4.45e-05	0.000293775
CNAG_01164	1697.91	0.154652	0.0378792	4.08277	4.45e-05	0.000293798
CNAG_05787	651.846	-0.186331	0.0456462	-4.08206	4.46e-05	0.000294432
CNAG_00439	420.599	-0.329407	0.0807062	-4.08155	4.47e-05	0.000294812
CNAG_06691	937.474	0.155072	0.0379998	4.08088	4.49e-05	0.000295403
CNAG_07477	563.573	0.290068	0.0711046	4.07945	4.51e-05	0.000296952
CNAG_01889	307.457	-0.334141	0.0820402	-4.07289	4.64e-05	0.000305168
CNAG_04298	621.71	-0.258109	0.0633994	-4.07115	4.68e-05	0.000307178
CNAG_12117	36.7675	0.901312	0.221478	4.06953	4.71e-05	0.000309047
CNAG_03628	646.442	0.210593	0.0517795	4.06711	4.76e-05	0.000311984
CNAG_12351	40.5319	0.78871	0.194151	4.06235	4.86e-05	0.000318131
CNAG_00899	199.607	-0.395235	0.0973142	-4.06144	4.88e-05	0.000319098
CNAG_02687	307.719	-0.258186	0.0635772	-4.06098	4.89e-05	0.000319436
CNAG_02323	382.123	-0.325656	0.0802427	-4.05839	4.94e-05	0.000322711
CNAG_02004	927.277	0.225706	0.0556219	4.05786	4.95e-05	0.000323153
CNAG_04932	670.086	0.277718	0.0684879	4.05499	5.01e-05	0.000326846
CNAG_06200	254.036	-0.342653	0.0846011	-4.05022	5.12e-05	0.000332991
CNAG_04365	913.07	-0.312373	0.0771234	-4.0503	5.12e-05	0.000332991
CNAG_04022	845.249	-0.254658	0.0629248	-4.04702	5.19e-05	0.00033727
CNAG_03331	698	-0.163421	0.0403834	-4.04674	5.19e-05	0.000337288
CNAG_12097	33.5148	0.915085	0.226137	4.04659	5.2e-05	0.000337288
CNAG_02488	93.724	-0.726502	0.180027	-4.03552	5.45e-05	0.000353274
CNAG_07009	200.779	-0.378041	0.0937091	-4.03419	5.48e-05	0.000354964
CNAG_04486	38.5182	0.60227	0.149335	4.03302	5.51e-05	0.00035643
CNAG_04113	1450.77	0.195511	0.0484975	4.03137	5.55e-05	0.000358622
CNAG_05514	34.8223	-1.04865	0.260255	-4.02932	5.59e-05	0.000360798
CNAG_00755	141.051	-0.467395	0.115994	-4.02946	5.59e-05	0.000360798
CNAG_12453	61.5555	0.544927	0.135235	4.02949	5.59e-05	0.000360798
CNAG_01241	368.205	-0.220723	0.0548663	-4.02292	5.75e-05	0.000370427
CNAG_03633	120.582	-0.489349	0.121738	-4.01969	5.83e-05	0.000375204
CNAG_07563	396.539	0.255629	0.063598	4.01945	5.83e-05	0.000375258
CNAG_03361	162.053	-0.486642	0.121102	-4.01844	5.86e-05	0.000376532
CNAG_02172	764.217	-0.347815	0.0866394	-4.01451	5.96e-05	0.000382524
CNAG_02500	910.91	-0.148292	0.0369617	-4.01204	6.02e-05	0.000386203
CNAG_03796	447.532	0.186949	0.0466147	4.01052	6.06e-05	0.000388356
CNAG_04414	429.093	0.227863	0.0568194	4.01031	6.06e-05	0.000388367
CNAG_05414	52.9884	-0.622236	0.155236	-4.00831	6.12e-05	0.000391318
CNAG_05058	479.728	-0.21309	0.0531731	-4.00747	6.14e-05	0.000392372
CNAG_06096	454.66	0.203842	0.0508975	4.00494	6.2e-05	0.000396245
CNAG_03786	249.108	0.274061	0.0684882	4.00158	6.29e-05	0.000401573
CNAG_04192	1428.83	-0.21788	0.0545223	-3.99617	6.44e-05	0.000410499
CNAG_03718	443.467	-0.258206	0.0646217	-3.99566	6.45e-05	0.000410512
CNAG_07639	761.079	0.170685	0.0427188	3.99554	6.45e-05	0.000410512
CNAG_00194	319.485	0.249403	0.062419	3.99563	6.45e-05	0.000410512
CNAG_07991	244.814	0.268295	0.0672711	3.98826	6.66e-05	0.000422939
CNAG_05763	167.215	-0.381734	0.0958003	-3.98468	6.76e-05	0.000428984
CNAG_01907	68.0718	-1.01356	0.254392	-3.98425	6.77e-05	0.000429394
CNAG_05732	329.114	0.244803	0.0614505	3.98374	6.78e-05	0.000429945
CNAG_00689	216.723	-0.356792	0.0896102	-3.9816	6.85e-05	0.000433456
CNAG_04736	24.2518	0.966585	0.242865	3.97992	6.89e-05	0.000436143
CNAG_06790	1140.73	-0.248054	0.0623401	-3.97904	6.92e-05	0.000437394
CNAG_05804	972.127	-0.222811	0.0560024	-3.9786	6.93e-05	0.000437812
CNAG_04613	759.117	-0.164422	0.0414065	-3.97092	7.16e-05	0.000451786
CNAG_01683	1111.23	-0.229301	0.0577805	-3.96849	7.23e-05	0.000456021
CNAG_03695	79.9249	0.466923	0.117664	3.96827	7.24e-05	0.000456039
CNAG_03464	74.0978	0.477855	0.120429	3.96793	7.25e-05	0.000456296
CNAG_06913	72.4386	-0.738091	0.186059	-3.96698	7.28e-05	0.000457726
CNAG_06508	2766.35	0.191704	0.0483309	3.96648	7.29e-05	0.0004583
CNAG_02343	229.426	-0.37491	0.0945808	-3.96392	7.37e-05	0.000462734
CNAG_04181	320.613	-0.24009	0.060571	-3.96377	7.38e-05	0.000462734
CNAG_13123	84.382	0.490289	0.123718	3.96294	7.4e-05	0.000463935
CNAG_03653	380.037	-0.238079	0.0601413	-3.95867	7.54e-05	0.000471918
CNAG_05866	194.81	-0.480025	0.121377	-3.95483	7.66e-05	0.000479133
CNAG_01005	360.594	0.22922	0.0580296	3.95006	7.81e-05	0.000488376
CNAG_01426	388.081	-0.212043	0.0536889	-3.94947	7.83e-05	0.000489161
CNAG_03946	363.409	0.24615	0.0623417	3.94841	7.87e-05	0.000490909
CNAG_06455	435.456	0.196318	0.0497544	3.94574	7.96e-05	0.000495688
CNAG_04288	326.682	0.22862	0.0579419	3.94568	7.96e-05	0.000495688
CNAG_01202	146.251	-0.366759	0.0929793	-3.94452	8e-05	0.000496902
CNAG_10501	169.477	0.34116	0.0864906	3.94448	8e-05	0.000496902
CNAG_03381	88.8568	0.731037	0.185323	3.94467	7.99e-05	0.000496902
CNAG_01703	145.508	-0.443961	0.112605	-3.94263	8.06e-05	0.000500325
CNAG_04183	1124.7	0.311884	0.0791238	3.94173	8.09e-05	0.000501776
CNAG_07794	1260.92	0.170418	0.0432939	3.93631	8.27e-05	0.00051237
CNAG_03948	548.533	0.193715	0.0492108	3.93643	8.27e-05	0.00051237
CNAG_01942	333.724	0.249288	0.0633348	3.93603	8.28e-05	0.000512523
CNAG_05218	873.207	0.174807	0.0444167	3.93561	8.3e-05	0.00051298
CNAG_06445	405.787	0.200605	0.0510346	3.93077	8.47e-05	0.000522991
CNAG_07672	517.521	-0.491113	0.125007	-3.92867	8.54e-05	0.000527125
CNAG_02459	91.0352	0.453411	0.115452	3.92726	8.59e-05	0.000529317
CNAG_03234	171.748	0.462245	0.117696	3.92744	8.59e-05	0.000529317
CNAG_07888	715.361	0.220379	0.0561527	3.92465	8.69e-05	0.000534655
CNAG_02213	819.923	0.162077	0.041308	3.92362	8.72e-05	0.000536485
CNAG_04699	406.086	-0.213914	0.054539	-3.92222	8.77e-05	0.000539164
CNAG_00465	387.291	0.255415	0.065124	3.92198	8.78e-05	0.000539235
CNAG_05549	243.485	-0.422558	0.107777	-3.92067	8.83e-05	0.000541496
CNAG_00115	876.705	0.26289	0.067054	3.92057	8.83e-05	0.000541496
CNAG_01471	515.511	-0.188743	0.0481654	-3.91864	8.91e-05	0.000545389
CNAG_00574	462.465	-0.314371	0.080243	-3.91774	8.94e-05	0.000546973
CNAG_04076	270.327	0.289321	0.0738562	3.91736	8.95e-05	0.000547371
CNAG_00776	1368.87	0.236223	0.0603176	3.91632	8.99e-05	0.000549272
CNAG_01738	391.171	0.263879	0.0673904	3.91568	9.01e-05	0.000549889
CNAG_06239	142.215	0.546309	0.13952	3.91564	9.02e-05	0.000549889
CNAG_12417	31.5433	0.666167	0.170214	3.9137	9.09e-05	0.000553872
CNAG_00615	133.338	-0.369938	0.0947067	-3.90614	9.38e-05	0.000570944
CNAG_05230	248.386	-0.362155	0.0927185	-3.90596	9.39e-05	0.000570944
CNAG_06845	311.088	0.628441	0.160917	3.90538	9.41e-05	0.000571856
CNAG_08014	16.3557	-1.10704	0.28351	-3.90476	9.43e-05	0.000572824
CNAG_06193	866.212	0.232772	0.0596379	3.9031	9.5e-05	0.000576309
CNAG_01653	118.83	-0.542483	0.139085	-3.90036	9.6e-05	0.00058237
CNAG_00916	485.989	0.2027	0.0519767	3.89982	9.63e-05	0.000583184
CNAG_04282	318.492	-0.390402	0.100132	-3.89888	9.66e-05	0.000584974
CNAG_06521	61.2791	-0.728364	0.186859	-3.89793	9.7e-05	0.000586449
CNAG_04222	579.331	-0.403841	0.103606	-3.89787	9.7e-05	0.000586449
CNAG_02918	558.285	-0.182403	0.0467998	-3.89751	9.72e-05	0.000586817
CNAG_06446	706.722	0.188781	0.0484545	3.89605	9.78e-05	0.000589892
CNAG_07537	78.1609	-0.560428	0.143943	-3.89339	9.89e-05	0.000595499
CNAG_06927	505.668	-0.183717	0.0471874	-3.89335	9.89e-05	0.000595499
CNAG_01591	520.011	-0.444808	0.114255	-3.8931	9.9e-05	0.00059563
CNAG_07342	442.503	0.226686	0.0582306	3.8929	9.91e-05	0.000595633
CNAG_05101	786.952	-0.238753	0.0613542	-3.89138	9.97e-05	0.000598866
CNAG_03561	358.849	-0.368029	0.0946055	-3.89014	0.000100185	0.000601439
CNAG_05802	37.3692	-1.23803	0.318392	-3.88838	0.000100917	0.000605336
CNAG_01632	409.894	0.254836	0.0655736	3.88626	0.0001018	0.00061013
CNAG_04681	52.0332	0.605565	0.155881	3.88479	0.000102417	0.000613325
CNAG_05436	175.131	-0.417783	0.107638	-3.88137	0.000103872	0.000621524
CNAG_05161	164.177	-0.336871	0.0868261	-3.87983	0.000104529	0.000624429
CNAG_00036	449.235	0.201999	0.0520629	3.8799	0.000104498	0.000624429
CNAG_03018	444.377	0.373632	0.0964882	3.87231	0.000107811	0.000643507
CNAG_02982	637.463	-0.261504	0.067576	-3.86977	0.000108937	0.000649427
CNAG_00275	102.086	0.697295	0.180195	3.86967	0.000108981	0.000649427
CNAG_05765	338.956	0.213481	0.0551732	3.86929	0.000109154	0.000649929
CNAG_01712	383.584	-0.283866	0.0733859	-3.86812	0.000109677	0.000652507
CNAG_00706	239.466	-0.412133	0.106569	-3.86727	0.000110059	0.000654247
CNAG_03683	124.027	-0.462856	0.119738	-3.86556	0.000110834	0.000658316
CNAG_03809	840.027	0.145516	0.0376528	3.86469	0.000111232	0.000660139
CNAG_00142	189.458	-0.355724	0.0920554	-3.86424	0.000111434	0.000660802
CNAG_04511	246.088	0.270637	0.0700634	3.86274	0.00011212	0.000664328
CNAG_05502	789.471	0.154695	0.0400925	3.85844	0.000114111	0.000675574
CNAG_02180	1119.81	-0.169794	0.0440198	-3.85721	0.000114689	0.000678447
CNAG_06052	161.754	-0.372464	0.0965881	-3.85621	0.000115161	0.000680681
CNAG_01011	202.773	-0.390375	0.101278	-3.85451	0.000115963	0.00068487
CNAG_05708	177.174	-0.321029	0.0833024	-3.85379	0.000116305	0.000686333
CNAG_06475	1595.61	-0.125809	0.0326484	-3.85344	0.00011647	0.000686751
CNAG_03865	743.096	0.211615	0.0549395	3.85178	0.000117263	0.000690867
CNAG_02032	732.936	-0.259286	0.0673343	-3.85072	0.000117769	0.000693284
CNAG_03419	511.956	-0.24203	0.0628796	-3.8491	0.000118551	0.000697326
CNAG_03449	221.109	0.338874	0.0880469	3.8488	0.0001187	0.000697637
CNAG_00692	118.307	0.362343	0.094173	3.84763	0.000119267	0.000700403
CNAG_04312	666.766	0.176696	0.0459264	3.84737	0.000119395	0.00070059
CNAG_05877	201.952	-0.305555	0.0794355	-3.84658	0.000119776	0.000702262
CNAG_01698	336.42	-0.419143	0.109091	-3.84214	0.000121967	0.000714533
CNAG_03952	280.067	0.232747	0.0606125	3.83992	0.000123074	0.000720438
CNAG_03022	158.664	-0.451044	0.117569	-3.83641	0.000124844	0.000730213
CNAG_04594	492.083	0.289619	0.0754969	3.83617	0.000124968	0.000730349
CNAG_06836	121.571	1.09917	0.286832	3.83212	0.000127043	0.000741881
CNAG_04760	583.733	0.189097	0.0493503	3.83172	0.000127249	0.00074247
CNAG_02470	577.308	0.205623	0.0536661	3.83153	0.000127348	0.00074247
CNAG_00486	331.9	0.223367	0.0583485	3.82815	0.000129109	0.000752135
CNAG_05248	825.275	-0.185838	0.0485863	-3.8249	0.000130827	0.000761537
CNAG_07741	636.052	0.184855	0.0483425	3.82386	0.000131378	0.000764131
CNAG_00172	33.1882	-1.31552	0.344128	-3.82277	0.000131962	0.000766918
CNAG_01927	249.986	-0.284954	0.0745755	-3.82102	0.000132903	0.000771768
CNAG_07985	65.09	-0.465104	0.121753	-3.82006	0.000133419	0.000774147
CNAG_03362	453.225	-0.210999	0.0552448	-3.81935	0.000133803	0.000775758
CNAG_04737	2948.21	0.210034	0.0550187	3.81751	0.000134808	0.000780963
CNAG_05357	167.034	0.554278	0.145286	3.81509	0.000136133	0.000788016
CNAG_05609	352.262	-0.287156	0.0752856	-3.81422	0.000136613	0.000790164
CNAG_03488	186.344	-0.450742	0.118237	-3.8122	0.000137737	0.000796035
CNAG_07514	745.817	-0.242309	0.0635699	-3.8117	0.000138014	0.000797
CNAG_01324	100.609	-0.48285	0.126689	-3.8113	0.000138236	0.00079765
CNAG_01461	218.858	-0.33651	0.088314	-3.81038	0.000138752	0.000799864
CNAG_00600	591.111	-0.173289	0.04548	-3.81023	0.000138839	0.000799864
CNAG_02738	236.198	-0.356407	0.0935473	-3.80991	0.000139018	0.000800262
CNAG_03475	700.876	0.209535	0.0550363	3.80722	0.00014054	0.000807913
CNAG_02006	480.191	0.221757	0.0582473	3.80716	0.000140569	0.000807913
CNAG_04557	209.122	-0.302615	0.07949	-3.80696	0.000140688	0.000807957
CNAG_06627	672.683	-0.152985	0.0401968	-3.8059	0.000141287	0.00081076
CNAG_05300	151.867	-0.751724	0.197612	-3.80403	0.00014236	0.00081627
CNAG_03528	735.817	-0.214091	0.0563012	-3.8026	0.000143184	0.000820349
CNAG_02994	1547.45	0.143688	0.0378342	3.79784	0.000145961	0.000835118
CNAG_06316	350.911	0.202725	0.0533798	3.79779	0.000145991	0.000835118
CNAG_00639	191.479	0.322128	0.0848773	3.79521	0.000147516	0.000843181
CNAG_01728	594.713	0.179091	0.047194	3.79478	0.000147772	0.000843984
CNAG_06587	493.138	-0.211497	0.0557426	-3.79417	0.00014814	0.00084542
CNAG_03678	330.461	0.277031	0.0730275	3.79352	0.00014853	0.000846979
CNAG_05646	468.452	-0.336909	0.0888192	-3.7932	0.000148718	0.000847388
CNAG_04449	148.235	-0.468705	0.123584	-3.79259	0.000149083	0.000848806
CNAG_05840	241.999	0.277953	0.0732969	3.79216	0.000149345	0.000849636
CNAG_12869	20.9888	-0.957569	0.252878	-3.78668	0.000152673	0.000867891
CNAG_01094	546.184	0.178803	0.047232	3.78562	0.000153323	0.000870902
CNAG_07959	292.152	0.510016	0.134745	3.78504	0.000153681	0.000872259
CNAG_01803	571.328	0.292767	0.0773635	3.7843	0.000154139	0.000873494
CNAG_04224	415.393	0.353197	0.0933312	3.78434	0.000154117	0.000873494
CNAG_04120	551.692	-0.22637	0.0598387	-3.783	0.000154951	0.000877411
CNAG_07465	135.833	-0.38746	0.102464	-3.78143	0.000155928	0.00088226
CNAG_00991	267.553	-0.274848	0.0727184	-3.77962	0.000157066	0.000888008
CNAG_06428	186.615	-0.437561	0.115819	-3.77796	0.000158119	0.00089327
CNAG_05575	203.69	0.299723	0.0793919	3.77524	0.000159856	0.00090238
CNAG_03828	230.832	-0.437777	0.116028	-3.77303	0.000161277	0.000909699
CNAG_04093	37.8548	-0.861563	0.228418	-3.77188	0.000162024	0.000913204
CNAG_06555	353.004	-0.241444	0.0640513	-3.76954	0.000163552	0.000921101
CNAG_01926	219.62	-0.415428	0.110272	-3.76731	0.000165014	0.000928618
CNAG_01319	362.13	-0.225659	0.0599042	-3.76699	0.000165228	0.000929106
CNAG_02704	285.661	0.233806	0.0620763	3.76643	0.000165601	0.000930485
CNAG_04515	162.291	-0.410895	0.109131	-3.76517	0.000166435	0.000934449
CNAG_01039	1652.71	-0.150213	0.0399089	-3.7639	0.000167281	0.000938473
CNAG_07774	83.5677	-0.651059	0.173052	-3.76222	0.000168411	0.000944087
CNAG_00468	618.473	0.179593	0.0477427	3.76169	0.000168769	0.000945365
CNAG_00127	99.2652	-0.542168	0.144161	-3.76085	0.000169337	0.000947818
CNAG_06348	607.481	0.609235	0.162058	3.75936	0.000170348	0.000952748
CNAG_01144	278.349	-0.324844	0.0864695	-3.75675	0.000172135	0.000961999
CNAG_04360	220.961	-0.318426	0.0848162	-3.75431	0.000173821	0.000969937
CNAG_05148	860.196	-0.145637	0.0387904	-3.75446	0.000173716	0.000969937
CNAG_03849	742.888	0.210159	0.0559912	3.75343	0.000174428	0.000972577
CNAG_01667	190.9	-0.333767	0.0890816	-3.74676	0.000179133	0.000997513
CNAG_03402	457.003	0.225284	0.0601311	3.74654	0.000179288	0.000997513
CNAG_02124	359.156	0.296604	0.0791682	3.74651	0.000179311	0.000997513
CNAG_07415	308.197	-0.461151	0.123216	-3.74261	0.000182118	0.00101205
CNAG_02891	420.679	0.189889	0.0507386	3.7425	0.000182202	0.00101205
CNAG_05585	300.271	0.25634	0.0685321	3.74044	0.000183696	0.00101957
CNAG_06124	42.4701	0.831335	0.222276	3.7401	0.000183944	0.00102017
CNAG_05747	416.649	-0.250363	0.0669648	-3.73873	0.00018495	0.00102497
CNAG_01836	72.7191	-0.552438	0.147789	-3.73802	0.000185474	0.00102709
CNAG_06616	616.804	0.176509	0.0472228	3.73778	0.00018565	0.00102728
CNAG_12840	159.848	0.312807	0.0837301	3.73589	0.000187052	0.00103426
CNAG_06498	832.378	-0.179474	0.0480669	-3.73384	0.000188579	0.00104191
CNAG_04817	245.779	0.258297	0.0691963	3.73282	0.00018935	0.00104537
CNAG_07893	388.354	-0.257966	0.0691513	-3.73047	0.000191126	0.00105438
CNAG_06489	754.052	0.161398	0.0432748	3.7296	0.000191781	0.00105719
CNAG_04080	341.263	0.218663	0.0586529	3.72809	0.000192936	0.00106276
CNAG_00566	577.234	0.21442	0.0575179	3.72789	0.000193091	0.0010628
CNAG_00469	443.285	-0.180816	0.0485156	-3.72697	0.000193795	0.00106587
CNAG_03562	224.609	0.307431	0.0825162	3.7257	0.000194772	0.00106988
CNAG_00161	174.017	0.400389	0.107468	3.72564	0.000194817	0.00106988
CNAG_12265	247.442	0.296516	0.0796312	3.72361	0.000196395	0.00107773
CNAG_05273	398.569	0.21712	0.058316	3.72316	0.000196744	0.00107883
CNAG_02361	160.367	0.435865	0.117079	3.72284	0.000196995	0.00107939
CNAG_01443	313.351	-0.261319	0.0702274	-3.72104	0.000198407	0.00108631
CNAG_05371	469.979	-0.341208	0.0917156	-3.72028	0.000199	0.0010864
CNAG_07562	491.784	-0.237876	0.0639334	-3.72069	0.000198679	0.0010864
CNAG_00058	776.735	-0.171689	0.0461499	-3.72026	0.000199019	0.0010864
CNAG_00111	817.735	-0.143945	0.0386888	-3.72059	0.000198756	0.0010864
CNAG_01406	236.507	-0.297803	0.0800806	-3.71879	0.00020018	0.00109192
CNAG_00551	1044.87	-0.127201	0.0342156	-3.71763	0.000201098	0.00109611
CNAG_07464	376.602	-0.312994	0.0842056	-3.71702	0.000201585	0.00109794
CNAG_04953	969.98	0.206342	0.055528	3.71599	0.000202407	0.00110159
CNAG_04311	286.47	0.292939	0.0789225	3.71173	0.000205849	0.00111949
CNAG_00883	56.1085	0.551379	0.148606	3.71034	0.00020698	0.00112396
CNAG_03746	62.6227	0.573567	0.154579	3.71051	0.000206846	0.00112396
CNAG_13057	28.6591	0.751548	0.202643	3.70873	0.0002083	0.00113028
CNAG_00025	862.186	0.218016	0.0587934	3.70818	0.000208755	0.00113191
CNAG_04195	470.864	-0.218585	0.058974	-3.70647	0.000210167	0.00113871
CNAG_01473	140.439	-0.52218	0.140907	-3.70585	0.000210679	0.00114065
CNAG_05286	237.29	0.254709	0.0687703	3.70376	0.000212427	0.00114925
CNAG_12970	10.7249	1.38791	0.375349	3.69765	0.000217604	0.00117639
CNAG_03343	249.512	-0.262278	0.0709609	-3.6961	0.000218937	0.00118271
CNAG_03384	37.1143	0.631617	0.171094	3.69165	0.000222805	0.00120272
CNAG_02800	348.575	-0.345984	0.0937578	-3.69019	0.000224086	0.00120874
CNAG_00753	403.426	-0.258187	0.0700018	-3.68829	0.000225765	0.00121689
CNAG_03600	106.68	-0.71198	0.193058	-3.6879	0.000226109	0.00121784
CNAG_07483	360.935	0.30207	0.0819267	3.68707	0.000226848	0.00122092
CNAG_06371	115.279	0.506904	0.137494	3.68673	0.000227156	0.00122167
CNAG_03759	216.039	-0.461775	0.125283	-3.68585	0.00022794	0.00122499
CNAG_02153	627.148	0.172233	0.0467992	3.68024	0.000233011	0.00125132
CNAG_05370	142.571	-0.335615	0.0912172	-3.6793	0.000233877	0.00125504
CNAG_04337	77.4547	0.401835	0.109224	3.679	0.000234149	0.00125557
CNAG_07807	365.772	0.240046	0.0652891	3.67666	0.000236309	0.00126623
CNAG_06081	2666.56	0.191043	0.0519997	3.67393	0.000238846	0.00127888
CNAG_00696	904.64	0.290516	0.0790873	3.67336	0.000239384	0.00127988
CNAG_01886	217.628	0.295503	0.0804437	3.67341	0.000239332	0.00127988
CNAG_03973	633.076	0.281806	0.0767699	3.67079	0.000241799	0.00129184
CNAG_03016	457.899	0.188027	0.0512625	3.66793	0.000244521	0.00130543
CNAG_12427	26.1133	0.70796	0.193028	3.66765	0.000244794	0.00130593
CNAG_05738	105.022	0.553078	0.150874	3.66583	0.000246534	0.00131424
CNAG_01841	18.8128	-0.889645	0.242723	-3.66526	0.000247086	0.00131595
CNAG_01095	503.379	0.193413	0.0527711	3.66513	0.000247214	0.00131595
CNAG_07748	137.861	-0.350988	0.0957908	-3.66411	0.000248196	0.0013174
CNAG_03634	313.312	-0.244984	0.0668587	-3.6642	0.000248111	0.0013174
CNAG_00988	1055.94	-0.165007	0.0450335	-3.6641	0.000248211	0.0013174
CNAG_06150	1540.67	-0.160681	0.043851	-3.66424	0.00024807	0.0013174
CNAG_06795	602.887	-0.181093	0.0494309	-3.66356	0.000248734	0.00131922
CNAG_01688	785.631	-0.164412	0.0448983	-3.66188	0.000250369	0.00132692
CNAG_00930	1359.87	0.161392	0.0440791	3.66141	0.000250827	0.00132838
CNAG_04757	755.423	0.198345	0.0541891	3.66024	0.000251982	0.00133353
CNAG_02093	412.265	0.188965	0.051653	3.65836	0.000253835	0.00134236
CNAG_07470	845.391	-0.278546	0.0762157	-3.65471	0.000257473	0.00135991
CNAG_05442	484.464	0.178652	0.0488834	3.65466	0.000257527	0.00135991
CNAG_03152	489.804	0.176393	0.0482919	3.65263	0.000259566	0.00136968
CNAG_03466	690.596	0.19819	0.0542873	3.65077	0.000261458	0.00137866
CNAG_07939	425.1	0.230003	0.0630241	3.64944	0.00026281	0.00138479
CNAG_05004	351.331	-0.246461	0.067554	-3.64836	0.00026392	0.00138963
CNAG_06271	18.6182	-0.864356	0.237181	-3.64428	0.000268141	0.00140982
CNAG_05671	539.762	0.201222	0.0552153	3.64432	0.000268094	0.00140982
CNAG_05135	758.428	-0.167204	0.0458928	-3.64337	0.000269093	0.00141381
CNAG_06622	192.156	0.305754	0.0839332	3.64283	0.000269658	0.00141575
CNAG_04359	752.03	0.264469	0.0726269	3.64148	0.000271079	0.00142219
CNAG_05329	152.801	0.419607	0.115264	3.6404	0.000272214	0.00142712
CNAG_02480	215.802	-0.373091	0.102524	-3.63906	0.000273633	0.00143352
CNAG_01670	200.54	0.316436	0.0869666	3.63859	0.000274132	0.0014351
CNAG_05444	337.555	0.514486	0.14145	3.63723	0.000275587	0.00144169
CNAG_05025	257.943	-0.323905	0.0891491	-3.6333	0.000279823	0.00146279
CNAG_01278	2128.29	0.18066	0.0498029	3.6275	0.000286174	0.00149492
CNAG_01089	234.468	0.255417	0.070424	3.62685	0.000286901	0.00149764
CNAG_03397	719.134	-0.202423	0.0558179	-3.6265	0.000287293	0.00149862
CNAG_03446	104.783	-0.385175	0.106242	-3.62546	0.000288444	0.00150355
CNAG_03364	209.274	-0.264459	0.0729846	-3.62349	0.000290653	0.00151397
CNAG_01208	962.165	0.30621	0.0845284	3.62257	0.000291687	0.00151827
CNAG_07534	375.692	-0.289619	0.0799559	-3.62224	0.000292068	0.00151917
CNAG_05059	924.454	0.179537	0.0496074	3.61916	0.000295557	0.00153622
CNAG_04635	1040.77	0.124168	0.0343139	3.61858	0.000296224	0.00153859
CNAG_06423	484.551	0.243459	0.0672997	3.61754	0.00029742	0.0015437
CNAG_00016	346.128	0.197955	0.0547283	3.61704	0.000297991	0.00154556
CNAG_01989	116.445	0.425475	0.117662	3.61607	0.000299113	0.00155028
CNAG_04537	282.016	-0.272091	0.0752814	-3.61432	0.000301138	0.00155967
CNAG_02514	116.159	0.447639	0.123863	3.61399	0.000301521	0.00156054
CNAG_07802	133.416	-1.02189	0.283198	-3.60841	0.000308084	0.00159337
CNAG_04036	162.608	-0.316126	0.0876138	-3.60818	0.000308351	0.00159362
CNAG_04035	325.75	-0.353342	0.0979599	-3.607	0.000309752	0.00159973
CNAG_12600	365.521	0.242314	0.067206	3.60554	0.000311504	0.00160763
CNAG_12032	29.1156	-0.794606	0.220511	-3.60348	0.000313986	0.00161858
CNAG_01330	556.858	-0.183383	0.0508941	-3.60323	0.000314291	0.00161858
CNAG_02524	292.327	0.542252	0.150488	3.60329	0.000314217	0.00161858
CNAG_03866	217.907	-0.48097	0.133662	-3.5984	0.000320176	0.00164656
CNAG_04158	377.516	-0.332989	0.0925376	-3.59842	0.000320154	0.00164656
CNAG_01940	231.847	-0.320947	0.0892569	-3.59577	0.000323431	0.00166212
CNAG_07029	291.472	0.214482	0.0596727	3.5943	0.000325261	0.00167034
CNAG_04740	513.343	-0.248777	0.0692185	-3.59409	0.000325532	0.00167056
CNAG_06690	406.723	-0.305462	0.0850127	-3.59314	0.000326722	0.00167548
CNAG_05295	402.442	0.199305	0.0554731	3.59283	0.000327107	0.00167628
CNAG_05307	415.425	-0.208675	0.058113	-3.59085	0.000329601	0.00168787
CNAG_02958	253.59	0.758202	0.211235	3.58938	0.000331464	0.00169622
CNAG_12053	3.1068	-3.33441	0.929052	-3.58904	0.000331896	0.00169724
CNAG_00539	843.205	-0.887091	0.247327	-3.58672	0.000334869	0.00171124
CNAG_04696	217.581	-0.579601	0.161653	-3.58547	0.000336468	0.00171812
CNAG_01221	323.081	0.221362	0.0617414	3.5853	0.000336687	0.00171812
CNAG_02337	187.226	0.26129	0.0728938	3.58454	0.000337677	0.00172196
CNAG_04642	874.061	0.133774	0.0373292	3.58364	0.000338844	0.00172578
CNAG_02030	2637.22	0.188355	0.0525603	3.58359	0.0003389	0.00172578
CNAG_00668	1244.75	0.19993	0.0558431	3.58022	0.00034331	0.00174702
CNAG_03493	268.79	0.240597	0.0672147	3.57953	0.000344215	0.0017504
CNAG_00837	215.707	-0.380063	0.106231	-3.5777	0.000346632	0.00176146
CNAG_02383	106.309	-0.506035	0.141462	-3.57718	0.000347318	0.00176372
CNAG_06707	30.8671	-0.747926	0.209126	-3.57644	0.000348304	0.00176749
CNAG_03504	172.396	-0.482989	0.135077	-3.57566	0.000349345	0.00176988
CNAG_00733	354.692	-0.249671	0.0698275	-3.57554	0.000349503	0.00176988
CNAG_05260	1377.78	0.218161	0.0610087	3.5759	0.000349021	0.00176988
CNAG_05687	456.12	-0.200214	0.05602	-3.57397	0.000351608	0.0017793
CNAG_07972	718.154	0.299355	0.0838109	3.57179	0.000354553	0.00179295
CNAG_06056	211.808	-0.266393	0.0746322	-3.56941	0.000357783	0.00180803
CNAG_04087	38.7663	-0.740297	0.207481	-3.56802	0.000359683	0.00181638
CNAG_07598	1003.36	-0.139959	0.0392281	-3.56784	0.000359938	0.0018164
CNAG_01706	32.6398	-0.723709	0.203044	-3.5643	0.00036483	0.00183982
CNAG_02774	753.454	0.16166	0.0454079	3.56017	0.000370616	0.0018677
CNAG_13181	80.7757	0.417749	0.117397	3.55844	0.000373059	0.00187871
CNAG_01620	183.485	-0.366701	0.103099	-3.55679	0.000375415	0.00188927
CNAG_07674	172.578	0.370483	0.10417	3.55653	0.000375789	0.00188985
CNAG_01565	636.482	0.23214	0.0653552	3.55197	0.000382365	0.00192159
CNAG_05529	158.272	-0.406979	0.11462	-3.55069	0.000384221	0.00192958
CNAG_02159	94.3703	-0.377027	0.106194	-3.55036	0.000384703	0.00193067
CNAG_07321	79.3392	-0.569877	0.160666	-3.54698	0.00038968	0.00195371
CNAG_01534	206.907	-0.371678	0.10479	-3.54687	0.00038983	0.00195371
CNAG_05644	94.8452	-0.756294	0.213261	-3.54633	0.000390644	0.00195644
CNAG_06259	46.3209	-0.633459	0.178743	-3.54397	0.000394146	0.00197127
CNAG_02119	276.949	-0.292417	0.082509	-3.54406	0.000394009	0.00197127
CNAG_02170	75.2811	0.728595	0.206073	3.53562	0.000406815	0.00203324
CNAG_04500	98.7191	-0.448157	0.126808	-3.53412	0.000409131	0.00204341
CNAG_06725	108.895	-0.475446	0.134655	-3.53085	0.000414231	0.00206463
CNAG_01973	1225.79	0.118112	0.0334514	3.53086	0.000414207	0.00206463
CNAG_05341	157.531	0.370181	0.10484	3.53093	0.000414108	0.00206463
CNAG_03886	583.839	-0.161443	0.0457659	-3.52758	0.00041937	0.00208882
CNAG_04108	669.77	0.181004	0.0513346	3.52596	0.000421947	0.00209878
CNAG_05144	558.198	0.252354	0.07157	3.52598	0.000421922	0.00209878
CNAG_00667	405.738	-0.195451	0.0555303	-3.51972	0.000432	0.00214732
CNAG_02599	25.4416	-1.07219	0.304862	-3.51695	0.000436528	0.00216734
CNAG_01669	407.542	-0.213815	0.0607966	-3.5169	0.000436622	0.00216734
CNAG_06552	535.138	-0.223525	0.0635744	-3.51596	0.000438163	0.00217203
CNAG_07539	423.545	0.277909	0.0790398	3.51607	0.000437991	0.00217203
CNAG_03522	77.9542	-0.535348	0.152353	-3.51386	0.000441642	0.00218778
CNAG_07015	343.465	-0.322383	0.0917989	-3.51184	0.000445011	0.00220297
CNAG_06443	1303.07	-0.122273	0.0348292	-3.51066	0.000446995	0.00221088
CNAG_04027	1086.91	0.211067	0.0601241	3.51053	0.000447216	0.00221088
CNAG_00890	557.216	-0.307808	0.0877743	-3.50681	0.000453508	0.00224047
CNAG_06809	428.58	-0.212112	0.0604965	-3.50618	0.000454593	0.0022443
CNAG_00806	384.193	0.218868	0.062502	3.50178	0.000462161	0.00228012
CNAG_03855	58.9853	-0.826094	0.235953	-3.5011	0.000463347	0.00228443
CNAG_05484	338.662	-0.209425	0.0598218	-3.50082	0.000463828	0.00228524
CNAG_00187	663.446	0.162005	0.0462924	3.49959	0.000465968	0.00229424
CNAG_04303	979.656	-0.221672	0.0633683	-3.49815	0.000468489	0.00230509
CNAG_02773	724.382	-0.216603	0.0619629	-3.49568	0.00047285	0.00232498
CNAG_04196	709.722	0.144513	0.0413485	3.49501	0.000474047	0.00232929
CNAG_03217	550.894	-0.294342	0.0842418	-3.49401	0.000475816	0.00233641
CNAG_12616	86.9525	0.416048	0.119086	3.49368	0.000476413	0.00233776
CNAG_01948	477.095	-0.199082	0.0570688	-3.48845	0.000485833	0.00238238
CNAG_01004	440.3	0.223602	0.0641232	3.48706	0.000488359	0.00239315
CNAG_02487	423.877	0.175797	0.0504259	3.48624	0.000489866	0.00239893
CNAG_04152	340.695	-0.236098	0.0677412	-3.4853	0.00049158	0.0024057
CNAG_05535	742.882	-0.255586	0.0733916	-3.4825	0.00049676	0.00242616
CNAG_01880	444.75	-0.209694	0.0602127	-3.48255	0.000496662	0.00242616
CNAG_06459	924.469	0.182305	0.0523484	3.48252	0.00049671	0.00242616
CNAG_00710	255.545	0.283837	0.0815303	3.48137	0.000498852	0.00243475
CNAG_07358	68.6438	0.646134	0.185801	3.47756	0.000506005	0.002468
CNAG_12861	6.99027	1.47599	0.424653	3.47576	0.000509405	0.00248292
CNAG_05283	232.508	-0.318447	0.091676	-3.47361	0.000513502	0.00250003
CNAG_03360	599.62	0.185807	0.0534917	3.47356	0.000513601	0.00250003
CNAG_00972	306.853	0.189903	0.0546987	3.47181	0.000516957	0.00251468
CNAG_12801	216.068	0.502695	0.144919	3.4688	0.000522797	0.00254139
CNAG_06450	727.903	0.145947	0.042079	3.46841	0.000523543	0.00254332
CNAG_02915	900.407	-0.199774	0.0576436	-3.46567	0.000528912	0.00256769
CNAG_00171	181.547	-0.425343	0.12276	-3.46482	0.000530582	0.00257408
CNAG_00447	757.026	-0.141977	0.0410103	-3.46198	0.000536222	0.00259971
CNAG_04863	115.016	-0.393109	0.113573	-3.46129	0.000537601	0.00260466
CNAG_00093	1539.84	0.156208	0.0451467	3.46002	0.000540139	0.00261522
CNAG_04492	127.476	-0.498822	0.144235	-3.45839	0.000543413	0.00262583
CNAG_03490	323.696	0.2178	0.0629744	3.45855	0.000543089	0.00262583
CNAG_00277	158.318	0.32044	0.0926544	3.45844	0.000543305	0.00262583
CNAG_04521	144.568	0.602898	0.174375	3.45748	0.000545243	0.00263293
CNAG_01008	184.757	-0.321168	0.0929103	-3.45676	0.00054672	0.00263832
CNAG_02373	459.075	0.261046	0.0755232	3.4565	0.000547244	0.00263909
CNAG_12441	17.5267	0.854824	0.247324	3.45629	0.00054766	0.00263935
CNAG_00528	251.244	-0.295693	0.0855611	-3.45593	0.000548405	0.00264119
CNAG_01947	111.622	0.4728	0.136845	3.45502	0.000550261	0.00264838
CNAG_03558	203.921	-0.267996	0.0775857	-3.45419	0.000551955	0.00265478
CNAG_05626	356.832	0.204893	0.0593721	3.45099	0.000558526	0.00268461
CNAG_01897	1227.82	0.144696	0.0419552	3.44881	0.000563067	0.00270465
CNAG_01412	1466.18	0.136424	0.0395897	3.44595	0.000569049	0.00273159
CNAG_05538	291.022	-0.300785	0.0874268	-3.44043	0.0005808	0.00278432
CNAG_03619	193.295	-0.292125	0.0849095	-3.44043	0.000580797	0.00278432
CNAG_07660	970.509	0.146703	0.0426525	3.43949	0.000582808	0.00279211
CNAG_04171	707.854	0.137651	0.0400318	3.43853	0.000584877	0.00280018
CNAG_04174	49.2481	-0.661386	0.192369	-3.43811	0.000585797	0.00280274
CNAG_03698	294.307	-0.217955	0.063439	-3.43566	0.000591122	0.00282636
CNAG_04205	489.624	-0.179937	0.0523893	-3.43461	0.000593409	0.00283543
CNAG_05801	197.915	-0.316272	0.0921508	-3.43212	0.000598892	0.00285976
CNAG_03925	75.9974	-0.446086	0.130017	-3.43098	0.000601404	0.00286799
CNAG_01495	210.597	-0.435858	0.127031	-3.43111	0.000601118	0.00286799
CNAG_02407	809.671	0.244999	0.0714466	3.42912	0.000605531	0.00288578
CNAG_02522	504.269	-0.170421	0.049704	-3.42872	0.000606431	0.00288818
CNAG_06151	640.322	0.151475	0.0442055	3.4266	0.000611185	0.00290892
CNAG_06966	35.4392	-0.723518	0.211215	-3.42551	0.00061365	0.00291684
CNAG_03832	815.382	0.161926	0.0472695	3.42558	0.000613487	0.00291684
CNAG_04984	581.692	-0.203569	0.0594693	-3.4231	0.00061912	0.00294092
CNAG_01852	606	-0.15832	0.0462559	-3.4227	0.000620023	0.00294329
CNAG_01583	414.196	0.173163	0.0506261	3.42044	0.00062521	0.00296598
CNAG_05640	557.823	0.16005	0.0468082	3.41928	0.000627873	0.00297668
CNAG_06812	722.125	0.234488	0.0685953	3.41842	0.000629851	0.00298411
CNAG_01054	239.975	-0.248641	0.0727484	-3.41782	0.000631246	0.00298877
CNAG_05846	297.059	-0.29546	0.086467	-3.41703	0.000633084	0.00299553
CNAG_00511	58.2312	-0.493535	0.144542	-3.41447	0.000639055	0.00302145
CNAG_04687	1821.92	0.208952	0.0611986	3.41433	0.000639391	0.00302145
CNAG_03755	120.5	-0.503951	0.14764	-3.41337	0.000641648	0.00303014
CNAG_06167	1269.5	0.137456	0.0402858	3.41202	0.000644836	0.00304323
CNAG_02055	682.886	0.15616	0.0458085	3.40898	0.00065207	0.00307537
CNAG_07108	1114.78	0.171406	0.0503117	3.40687	0.000657121	0.00309719
CNAG_05799	1481.76	0.170786	0.0501499	3.40552	0.000660386	0.00311056
CNAG_03908	445.584	0.178293	0.0523917	3.40308	0.00066631	0.00313644
CNAG_03726	1151.39	0.127611	0.0375105	3.40202	0.000668901	0.0031466
CNAG_03311	562.583	0.266611	0.0783735	3.40179	0.000669449	0.00314715
CNAG_02431	290.265	0.227573	0.066902	3.40159	0.000669959	0.00314751
CNAG_03321	922.882	0.141619	0.0416511	3.40012	0.000673555	0.00316236
CNAG_00157	131.856	0.307926	0.0905746	3.39969	0.000674615	0.0031653
CNAG_07551	607.065	0.194241	0.0571478	3.39893	0.000676504	0.00317212
CNAG_01356	458.776	0.239517	0.0704943	3.39767	0.000679618	0.00318467
CNAG_06708	66.3882	-0.579888	0.170691	-3.3973	0.000680546	0.00318697
CNAG_07405	137.056	0.34515	0.101643	3.39573	0.000684468	0.00320328
CNAG_04733	570.043	-0.238359	0.0702059	-3.39514	0.000685937	0.00320809
CNAG_06493	217.189	-0.335716	0.0989023	-3.39442	0.000687748	0.00321449
CNAG_04379	227.011	0.235209	0.069306	3.39377	0.000689377	0.00322004
CNAG_04407	218.602	-0.294391	0.0867646	-3.39299	0.000691343	0.00322303
CNAG_04620	365.638	-0.220605	0.0650142	-3.39319	0.000690833	0.00322303
CNAG_04655	183.389	0.456203	0.134454	3.39299	0.000691344	0.00322303
CNAG_06250	125.885	-0.535975	0.15802	-3.39183	0.000694287	0.00323388
CNAG_01137	1682.29	-0.166091	0.0489697	-3.39172	0.00069456	0.00323388
CNAG_04682	66.8503	0.543516	0.160311	3.3904	0.000697918	0.00324744
CNAG_07936	914.778	-0.484148	0.142832	-3.38963	0.000699873	0.00325445
CNAG_06302	246.054	-0.275838	0.0814153	-3.38803	0.000703964	0.00327139
CNAG_03979	154.208	-0.308709	0.0911637	-3.38631	0.000708386	0.00328984
CNAG_04544	145.689	0.300058	0.0886297	3.38552	0.000710426	0.00329721
CNAG_05534	164.293	-0.407573	0.120419	-3.38462	0.000712781	0.00330603
CNAG_05354	211.756	-0.30035	0.0887579	-3.38393	0.000714573	0.00331223
CNAG_00163	511.907	-0.188685	0.0557688	-3.38333	0.000716112	0.00331726
CNAG_06706	94.5953	0.340218	0.100576	3.38271	0.000717741	0.00332269
CNAG_00993	227.007	-0.251656	0.0744042	-3.38228	0.000718877	0.00332583
CNAG_02533	336	-0.240181	0.0710167	-3.38204	0.000719494	0.00332657
CNAG_06630	652.359	0.19027	0.0562722	3.38124	0.000721607	0.00333423
CNAG_05397	103.706	-0.435432	0.128788	-3.38098	0.000722268	0.00333517
CNAG_01707	470.343	-0.369354	0.109318	-3.37872	0.000728236	0.00336032
CNAG_05036	725.737	0.134329	0.0397591	3.37857	0.00072864	0.00336032
CNAG_07494	498.578	-0.277983	0.082321	-3.37682	0.000733295	0.00337965
CNAG_13103	20.6629	-0.772002	0.228725	-3.37524	0.000737506	0.00339691
CNAG_06543	639.133	-0.145617	0.0431587	-3.37399	0.000740871	0.00341025
CNAG_01854	2343.51	0.161242	0.0478226	3.37166	0.000747165	0.00343706
CNAG_01552	404.824	0.178085	0.0528278	3.37105	0.000748821	0.0034425
CNAG_02602	139.626	0.345938	0.102647	3.37017	0.000751223	0.00345136
CNAG_04275	166.805	0.408785	0.121314	3.36965	0.000752632	0.00345565
CNAG_01754	613.529	-0.156263	0.0463955	-3.36805	0.000757012	0.00347357
CNAG_05774	348.388	0.184343	0.0547646	3.3661	0.000762382	0.00349601
CNAG_05327	472.671	-0.290366	0.0863279	-3.36353	0.000769526	0.00352655
CNAG_03083	180.397	-0.299934	0.0891809	-3.36321	0.000770428	0.00352846
CNAG_12756	47.0981	0.47183	0.140323	3.36246	0.000772521	0.00353583
CNAG_04025	132.43	0.487045	0.144887	3.36155	0.000775056	0.0035452
CNAG_06080	995.585	0.131626	0.039171	3.36028	0.000778633	0.00355796
CNAG_04323	985.997	0.167285	0.0497842	3.36021	0.000778822	0.00355796
CNAG_07702	135.387	-0.318057	0.0946986	-3.35862	0.000783326	0.00357629
CNAG_02794	704.096	-0.152152	0.0453138	-3.35774	0.000785811	0.00358483
CNAG_01760	319.184	0.206915	0.0616257	3.35761	0.000786182	0.00358483
CNAG_04253	736.887	-0.159842	0.0476566	-3.35404	0.000796413	0.00362921
CNAG_03241	534.338	0.249956	0.0745793	3.35155	0.000803591	0.00365963
CNAG_06744	291.238	-0.253371	0.0756315	-3.35007	0.00080791	0.003677
CNAG_03259	36.2335	-0.733783	0.219121	-3.34876	0.000811746	0.00369215
CNAG_05978	1058.12	-0.115698	0.0345625	-3.34749	0.000815474	0.00370448
CNAG_06485	111.586	0.421034	0.125774	3.34754	0.000815333	0.00370448
CNAG_05298	192.77	-0.337382	0.100816	-3.34651	0.000818371	0.00370838
CNAG_01228	217.62	-0.234318	0.0700182	-3.34653	0.000818288	0.00370838
CNAG_06205	628.994	0.232626	0.0695072	3.34679	0.000817543	0.00370838
CNAG_03913	238.217	0.235476	0.0703585	3.3468	0.000817488	0.00370838
CNAG_06164	57.8474	-0.472583	0.141245	-3.34583	0.000820374	0.00371515
CNAG_03122	53.0408	-0.523353	0.156428	-3.34564	0.000820927	0.00371534
CNAG_04410	250.006	-0.229351	0.068573	-3.34462	0.000823943	0.00372668
CNAG_03185	315.011	-0.228974	0.0684806	-3.34363	0.000826886	0.00373767
CNAG_01098	542.353	-0.262557	0.0785542	-3.34236	0.000830678	0.00375248
CNAG_04833	545.748	0.151509	0.0453468	3.34112	0.00083442	0.00376471
CNAG_02349	282.923	0.423707	0.126814	3.34118	0.000834234	0.00376471
CNAG_12565	41.0996	1.03004	0.308383	3.34014	0.000837354	0.00377561
CNAG_02688	51.956	-0.52701	0.157844	-3.33882	0.000841366	0.00379072
CNAG_01234	1189.73	0.163642	0.049014	3.33869	0.000841747	0.00379072
CNAG_04715	671.513	0.137375	0.041164	3.33725	0.000846111	0.00380802
CNAG_05145	162.124	-0.373523	0.111933	-3.33704	0.00084676	0.00380859
CNAG_02976	308.202	-0.218719	0.0655712	-3.3356	0.000851153	0.00382599
CNAG_06929	719.899	0.181358	0.0543762	3.33524	0.000852251	0.00382856
CNAG_03674	2047.59	0.130847	0.039241	3.33446	0.000854665	0.00383703
CNAG_06999	539.051	0.1923	0.0576859	3.33357	0.000857397	0.00384456
CNAG_05031	386.683	0.195389	0.05861	3.33371	0.000856951	0.00384456
CNAG_03349	788.963	-0.139051	0.0417462	-3.33086	0.000865772	0.00387972
CNAG_00258	179.53	-0.456897	0.137191	-3.33036	0.000867336	0.00388196
CNAG_00162	1383.41	0.185598	0.0557275	3.33045	0.000867043	0.00388196
CNAG_01100	391.945	-0.294073	0.0883119	-3.32994	0.000868642	0.00388541
CNAG_01043	772.889	0.184906	0.055542	3.32912	0.000871214	0.00389213
CNAG_02355	327.11	0.327826	0.098472	3.32913	0.000871181	0.00389213
CNAG_05034	550.024	-0.196773	0.059111	-3.32888	0.000871975	0.00389315
CNAG_06162	256.101	0.452364	0.135977	3.32677	0.000878597	0.00392031
CNAG_01322	692.449	0.138538	0.0417108	3.3214	0.00089568	0.00399408
CNAG_03681	673.785	-0.152766	0.0460125	-3.3201	0.000899844	0.00400897
CNAG_03223	723.658	0.20349	0.0612918	3.32002	0.00090012	0.00400897
CNAG_03450	735.496	-0.292997	0.0882789	-3.31899	0.00090343	0.0040188
CNAG_01421	1196.02	0.20548	0.0619084	3.3191	0.00090308	0.0040188
CNAG_00106	754.549	-0.26303	0.0792929	-3.3172	0.000909261	0.00404227
CNAG_04565	441.426	0.181278	0.054657	3.31665	0.000911036	0.00404769
CNAG_03813	230.576	0.220861	0.0666114	3.31566	0.00091427	0.00405958
CNAG_04290	345.678	0.19378	0.0584791	3.31367	0.00092081	0.00408613
CNAG_01813	790.126	0.148812	0.0449262	3.31236	0.000925109	0.00410271
CNAG_03153	694.077	0.136764	0.0412987	3.31159	0.000927664	0.00411153
CNAG_03743	294.059	-0.241358	0.0729124	-3.31025	0.00093212	0.00412626
CNAG_02754	545.103	0.180895	0.0546444	3.31041	0.000931591	0.00412626
CNAG_01861	208.726	-0.257379	0.0777749	-3.30928	0.000935368	0.00413812
CNAG_02519	364.004	0.189176	0.0572046	3.307	0.000942992	0.00416932
CNAG_00312	182.278	-0.267037	0.0808171	-3.30421	0.000952441	0.00420854
CNAG_02454	373.063	-0.28256	0.0856166	-3.3003	0.000965819	0.00425998
CNAG_06197	437.895	-0.204393	0.0619317	-3.30029	0.000965838	0.00425998
CNAG_05221	168.586	0.336032	0.101813	3.30047	0.000965232	0.00425998
CNAG_06545	432.46	-0.245214	0.0743158	-3.29962	0.000968157	0.00426762
CNAG_00365	437.817	-0.211209	0.0640652	-3.29678	0.000977987	0.00430835
CNAG_04159	472.41	-0.184555	0.0559892	-3.29625	0.000979842	0.00431391
CNAG_06971	1356.82	0.178082	0.0540308	3.29594	0.000980938	0.00431613
CNAG_05810	96.1973	-0.475808	0.144386	-3.29539	0.000982843	0.0043219
CNAG_02510	1211.65	0.122798	0.0372765	3.29424	0.000986884	0.00433705
CNAG_02342	314.175	0.195235	0.0592742	3.29376	0.000988585	0.0043419
CNAG_04695	72.8471	0.49849	0.151354	3.29354	0.000989343	0.00434261
CNAG_05147	109.873	-0.49601	0.150736	-3.29058	0.000999796	0.00438257
CNAG_00774	787.156	0.177222	0.0538594	3.29046	0.00100023	0.00438257
CNAG_04185	141.825	0.39575	0.120272	3.29046	0.00100025	0.00438257
CNAG_03609	457.957	0.187278	0.0569623	3.28775	0.00100992	0.00442227
CNAG_05082	465.326	-0.169331	0.0515371	-3.28561	0.00101763	0.00445334
CNAG_02542	748.552	0.21226	0.064643	3.28358	0.00102498	0.00448284
CNAG_04801	611.311	-0.176618	0.0538075	-3.28241	0.00102925	0.00449879
CNAG_12915	67.5007	0.406616	0.124004	3.27906	0.00104155	0.00454982
CNAG_07630	181.344	-0.236347	0.0721438	-3.27605	0.0010527	0.00459578
CNAG_06227	256.179	-0.29932	0.091379	-3.27558	0.00105444	0.00460063
CNAG_07389	274.354	-0.283787	0.0866918	-3.27352	0.00106216	0.00463145
CNAG_03366	357.554	0.273481	0.0835476	3.27336	0.00106278	0.00463145
CNAG_07335	268.649	0.211659	0.0646708	3.27286	0.00106464	0.00463679
CNAG_04117	570.778	0.197718	0.0604269	3.27202	0.00106781	0.00464782
CNAG_07796	69.3108	-0.490098	0.149834	-3.27093	0.00107194	0.00466301
CNAG_04289	925.564	-0.136067	0.0416471	-3.26715	0.00108635	0.00472286
CNAG_04295	301.683	0.195113	0.0597715	3.26431	0.00109732	0.00476769
CNAG_00599	422.949	-0.193539	0.0592942	-3.26405	0.00109832	0.00476919
CNAG_12022	37.4952	0.510343	0.156476	3.26148	0.00110831	0.00480973
CNAG_02712	389.639	0.202859	0.0622033	3.26122	0.00110932	0.00481126
CNAG_12399	16.7867	0.784933	0.240723	3.26073	0.00111126	0.00481679
CNAG_02059	366.466	-0.218325	0.066969	-3.26009	0.00111378	0.00482483
CNAG_02700	784.317	-0.208485	0.0639707	-3.25907	0.00111778	0.00483929
CNAG_04005	674.295	-0.148345	0.0455203	-3.25888	0.00111855	0.00483973
CNAG_12832	94.0152	0.7673	0.235502	3.25814	0.00112144	0.00484938
CNAG_06923	1867.42	0.215545	0.0662082	3.25557	0.00113165	0.004889
CNAG_06511	431.865	0.24397	0.0749409	3.25549	0.00113195	0.004889
CNAG_05724	658.495	-0.237548	0.0730309	-3.2527	0.00114314	0.0049344
CNAG_06925	377.68	-0.178373	0.0548554	-3.2517	0.00114717	0.00494887
CNAG_01871	286.071	-0.218623	0.0672787	-3.24951	0.00115605	0.00498422
CNAG_01249	387.41	-0.245748	0.0756375	-3.24902	0.00115804	0.00498909
CNAG_12552	304.069	0.445105	0.137002	3.24889	0.00115855	0.00498909
CNAG_00520	1187.44	-0.181129	0.0557603	-3.24836	0.00116072	0.00499549
CNAG_01216	829.376	0.164457	0.0506736	3.24541	0.00117281	0.00504455
CNAG_04605	537.687	-0.16258	0.0501	-3.24511	0.00117406	0.00504695
CNAG_00014	380.39	-0.301647	0.0930386	-3.24217	0.00118624	0.00509531
CNAG_00301	838.68	0.186915	0.0576533	3.24205	0.00118671	0.00509531
CNAG_06248	1790.42	-0.124336	0.0383647	-3.24089	0.00119156	0.00511309
CNAG_04242	189.529	-0.241994	0.0746893	-3.24	0.00119529	0.00512306
CNAG_00493	743.717	0.258348	0.0797345	3.2401	0.00119488	0.00512306
CNAG_05843	318.376	-0.262927	0.0811721	-3.23913	0.00119896	0.00513579
CNAG_01230	1637.96	0.206314	0.0637103	3.23832	0.00120236	0.0051473
CNAG_03665	355.608	-0.242668	0.074944	-3.23799	0.00120377	0.00515031
CNAG_01917	91.3419	-0.397656	0.122831	-3.23741	0.0012062	0.00515768
CNAG_05718	189.458	-0.594193	0.183585	-3.2366	0.00120961	0.00516923
CNAG_06874	220.397	0.256282	0.07926	3.23343	0.00122314	0.005224
CNAG_07707	18.7991	-0.863896	0.267192	-3.23324	0.00122393	0.0052243
CNAG_01125	1526.47	0.145771	0.0450944	3.23259	0.00122675	0.00523329
CNAG_00501	32.6826	-0.682128	0.21122	-3.22947	0.00124018	0.00528747
CNAG_04583	1009.9	-0.123588	0.0382848	-3.22811	0.0012461	0.00530959
CNAG_02943	1939.06	0.173609	0.0537888	3.2276	0.00124833	0.00531601
CNAG_07953	200.47	-0.266984	0.0828149	-3.22386	0.00126476	0.00538279
CNAG_06166	421.584	0.291346	0.09042	3.22214	0.00127238	0.00541208
CNAG_01353	122.417	-0.382885	0.118876	-3.22088	0.00127798	0.00543071
CNAG_01723	546.343	0.145584	0.0452009	3.22082	0.00127825	0.00543071
CNAG_01476	590.797	-0.27764	0.0862221	-3.22006	0.00128166	0.00544201
CNAG_00032	50.7683	-0.592636	0.184059	-3.21982	0.00128269	0.00544323
CNAG_04822	202.546	-0.266865	0.0829266	-3.21808	0.0012905	0.00547317
CNAG_04248	401.72	0.168001	0.0522161	3.21741	0.00129354	0.00548285
CNAG_01512	207.913	-0.27309	0.0849303	-3.21546	0.00130237	0.00551709
CNAG_03974	458.178	-0.19682	0.0612138	-3.21529	0.00130313	0.0055171
CNAG_04405	433.86	0.163629	0.0508952	3.21501	0.00130441	0.0055193
CNAG_07659	1175.39	0.135766	0.0422407	3.21409	0.00130858	0.00553176
CNAG_12992	52.038	0.532213	0.165591	3.21403	0.00130887	0.00553176
CNAG_03031	150.086	-0.288187	0.0896762	-3.21364	0.00131065	0.0055346
CNAG_01382	428.634	0.154767	0.0481608	3.21355	0.00131107	0.0055346
CNAG_13182	4.06042	1.7451	0.543134	3.21301	0.0013135	0.00554164
CNAG_07601	226.419	0.214002	0.0666099	3.21276	0.00131465	0.00554331
CNAG_04408	540.902	-0.154615	0.0481392	-3.21183	0.00131893	0.00555812
CNAG_04121	481.087	0.185775	0.0578487	3.2114	0.00132091	0.00556328
CNAG_06558	473.26	-0.181643	0.0565901	-3.20981	0.00132823	0.00559085
CNAG_04697	309.972	0.292107	0.09104	3.20856	0.00133403	0.00561203
CNAG_06986	203.595	-0.248176	0.0773869	-3.20695	0.00134151	0.00564022
CNAG_06432	1122.71	0.182529	0.0569451	3.20534	0.00134901	0.00566851
CNAG_00970	901.737	-0.122004	0.0380731	-3.20446	0.00135316	0.00568263
CNAG_06028	178.709	-0.4008	0.12515	-3.20255	0.00136218	0.00571396
CNAG_03370	592.182	0.144121	0.0450004	3.20265	0.0013617	0.00571396
CNAG_03735	184.761	-0.290875	0.0908336	-3.20229	0.0013634	0.00571576
CNAG_12320	30.9493	0.514119	0.160579	3.20166	0.00136636	0.00572489
CNAG_00736	453.266	-0.254469	0.0794939	-3.20111	0.001369	0.00573264
CNAG_06324	60.1622	-0.558113	0.174369	-3.20075	0.00137069	0.00573644
CNAG_03858	708.855	0.157352	0.0491745	3.19987	0.00137491	0.00575076
CNAG_05181	898.677	0.183935	0.0574929	3.19926	0.0013778	0.00575956
CNAG_04828	523.263	0.187412	0.0585926	3.19857	0.00138112	0.00576627
CNAG_02550	64.8355	0.398386	0.124557	3.19843	0.00138178	0.00576627
CNAG_12175	36.8138	0.595152	0.186074	3.19847	0.00138161	0.00576627
CNAG_01574	1274	0.12613	0.0394459	3.19754	0.00138604	0.00578074
CNAG_04528	12.8622	-1.37206	0.429135	-3.19727	0.00138737	0.00578295
CNAG_02860	1528.75	0.145047	0.0453876	3.19575	0.00139469	0.00581014
CNAG_02387	610.433	0.196699	0.061559	3.19529	0.00139689	0.00581598
CNAG_06639	612.278	-0.23922	0.0749804	-3.19044	0.00142057	0.0059112
CNAG_01337	260.415	0.248428	0.0779342	3.18767	0.00143426	0.00596474
CNAG_00240	413.341	-0.335493	0.105258	-3.18733	0.00143593	0.00596831
CNAG_02803	63.5129	-0.47454	0.148934	-3.18624	0.00144137	0.0059875
CNAG_07427	1268.61	0.134036	0.0421114	3.1829	0.00145805	0.00605334
CNAG_05244	123.661	-0.503345	0.158154	-3.18263	0.00145946	0.00605573
CNAG_05499	366.099	0.256891	0.0808002	3.17934	0.00147611	0.00612131
CNAG_07912	49.1299	-0.401834	0.126408	-3.17886	0.00147857	0.00612803
CNAG_12087	217.776	-0.256937	0.0808318	-3.17866	0.00147956	0.00612863
CNAG_03212	111.854	-0.558348	0.1757	-3.17785	0.00148372	0.00614239
CNAG_00562	298.296	-0.19517	0.0614285	-3.17718	0.00148713	0.00615299
CNAG_04955	263.742	-0.299124	0.0941957	-3.17556	0.00149546	0.00617838
CNAG_07838	534.201	-0.149195	0.046981	-3.17565	0.001495	0.00617838
CNAG_12374	23.0242	0.636655	0.20049	3.1755	0.00149581	0.00617838
CNAG_02176	1342.3	0.16056	0.0505679	3.17514	0.00149765	0.00618248
CNAG_13050	64.546	0.409237	0.128947	3.17369	0.00150514	0.00620989
CNAG_03843	627.041	-0.23835	0.0751122	-3.17325	0.00150741	0.00621571
CNAG_01906	330.489	0.202738	0.0639005	3.17272	0.00151018	0.0062201
CNAG_01668	14.4463	0.856931	0.27008	3.17288	0.00150936	0.0062201
CNAG_01195	1191.32	-0.177921	0.0560826	-3.17247	0.00151147	0.00622188
CNAG_00403	92.999	-0.474164	0.149489	-3.17189	0.0015145	0.00622878
CNAG_07755	344.867	0.227906	0.0718535	3.17182	0.00151486	0.00622878
CNAG_04896	304.063	-0.225468	0.0711494	-3.16894	0.00152997	0.0062874
CNAG_04184	129.915	-0.499059	0.157738	-3.16385	0.00155699	0.0063948
CNAG_01135	235.315	0.238648	0.0754832	3.1616	0.00156906	0.00644074
CNAG_02392	146.6	0.278457	0.0880813	3.16137	0.00157031	0.00644225
CNAG_02070	824.368	0.207044	0.0655138	3.16031	0.00157599	0.00646191
CNAG_01526	1193.25	0.118263	0.0374234	3.16012	0.00157703	0.00646255
CNAG_06506	253.288	0.210746	0.0667306	3.15817	0.00158764	0.00650237
CNAG_01883	74.3071	-0.423041	0.134022	-3.15651	0.00159668	0.0065357
CNAG_06717	519.667	-0.142801	0.0452463	-3.15607	0.00159909	0.00654187
CNAG_00855	395.854	-0.244623	0.0775181	-3.15568	0.00160122	0.00654692
CNAG_01864	283.352	-0.200416	0.0635305	-3.15464	0.00160695	0.00656666
CNAG_05811	209.506	-0.226805	0.0719095	-3.15403	0.00161033	0.00657678
CNAG_00026	751.73	0.154038	0.0488549	3.15297	0.0016162	0.00658966
CNAG_01481	216.913	0.298411	0.0946419	3.15305	0.00161575	0.00658966
CNAG_12494	6.59443	1.39792	0.443347	3.1531	0.00161546	0.00658966
CNAG_01246	133.877	-0.301699	0.0957034	-3.15244	0.00161911	0.00659787
CNAG_00846	217.358	-0.334401	0.106102	-3.1517	0.00162325	0.00660734
CNAG_03302	474.783	-0.249764	0.0792468	-3.15172	0.00162313	0.00660734
CNAG_03175	260.856	-0.230196	0.073045	-3.15143	0.00162474	0.0066097
CNAG_01815	612.857	0.242753	0.0770582	3.15025	0.00163128	0.00663261
CNAG_12684	58.3662	0.397643	0.126356	3.14701	0.00164948	0.00670284
CNAG_05715	218.532	0.210582	0.0669301	3.1463	0.00165348	0.00671536
CNAG_03063	907.176	-0.214177	0.0681022	-3.14493	0.00166127	0.00674322
CNAG_00003	134.19	-0.339126	0.107865	-3.14397	0.0016667	0.00676017
CNAG_06199	927.241	-0.166566	0.0529813	-3.14387	0.0016673	0.00676017
CNAG_05734	1400.78	0.135347	0.0430564	3.14348	0.00166954	0.0067655
CNAG_06021	1092.02	0.13511	0.0430071	3.14159	0.00168035	0.00680552
CNAG_01938	1280.19	0.120112	0.038241	3.14093	0.00168412	0.00681697
CNAG_06947	256.253	-0.236158	0.0751998	-3.14041	0.00168713	0.00682537
CNAG_06870	254.612	0.271005	0.0863951	3.13681	0.00170795	0.00690575
CNAG_01759	61.7465	-0.757494	0.241515	-3.13643	0.00171019	0.00691099
CNAG_03106	402.587	-0.168946	0.0539121	-3.13372	0.00172603	0.00696726
CNAG_12213	23.3558	0.627865	0.200349	3.13386	0.00172521	0.00696726
CNAG_04688	145.946	-0.321733	0.102746	-3.13135	0.00174004	0.00701994
CNAG_00047	304.885	0.277629	0.0886911	3.13029	0.00174636	0.00703764
CNAG_02123	183.983	0.391565	0.125084	3.13042	0.00174556	0.00703764
CNAG_02363	183.227	0.327572	0.10468	3.12926	0.00175248	0.00705839
CNAG_07403	228.77	-0.317634	0.101536	-3.12829	0.00175826	0.00707775
CNAG_01477	758.431	-0.139752	0.0446795	-3.12787	0.00176075	0.00708387
CNAG_06729	185.801	0.258848	0.0827772	3.12704	0.00176574	0.00710001
CNAG_02375	190.607	-0.365375	0.116857	-3.12669	0.00176788	0.00710468
CNAG_06640	1026.03	0.169342	0.0542042	3.12415	0.00178318	0.00716222
CNAG_07680	209.41	-0.257743	0.0825184	-3.12346	0.0017874	0.0071752
CNAG_00941	122.322	0.290332	0.0930529	3.12008	0.00180803	0.00725403
CNAG_06145	241.109	-0.309086	0.0990805	-3.11955	0.00181129	0.0072631
CNAG_01716	602.356	-0.181321	0.0581569	-3.11779	0.00182213	0.00729854
CNAG_05868	43.1365	0.606199	0.194429	3.11785	0.00182177	0.00729854
CNAG_04049	349.074	-0.193264	0.0620111	-3.1166	0.00182951	0.00732407
CNAG_05676	137.447	0.413621	0.132725	3.11637	0.00183095	0.00732582
CNAG_06297	484.416	0.203954	0.0654586	3.11578	0.0018346	0.00733638
CNAG_02695	725.204	0.120866	0.0388123	3.11412	0.00184495	0.00737373
CNAG_02281	493.913	-0.174045	0.0558961	-3.11373	0.00184738	0.00737938
CNAG_13156	67.1283	0.621282	0.199592	3.11276	0.00185349	0.00739973
CNAG_05699	217.302	-0.519576	0.166952	-3.11212	0.00185751	0.0074117
CNAG_04713	240.308	0.218686	0.0702759	3.11182	0.00185939	0.00741207
CNAG_02169	148.678	0.392111	0.126009	3.11178	0.00185964	0.00741207
CNAG_02826	281.137	-0.286492	0.0921124	-3.11025	0.0018693	0.00744653
CNAG_06326	277.167	-0.241948	0.0778632	-3.10735	0.00188775	0.00750769
CNAG_04488	470.403	-0.164892	0.0530608	-3.10762	0.00188603	0.00750769
CNAG_07576	120.345	0.294372	0.0947295	3.1075	0.00188676	0.00750769
CNAG_01424	522.736	0.2829	0.09113	3.10435	0.00190695	0.00757992
CNAG_03769	1409.94	0.148786	0.0479808	3.10094	0.00192905	0.00766358
CNAG_00960	1366.36	0.104616	0.0337434	3.10035	0.0019329	0.0076705
CNAG_03938	97.3822	0.458933	0.148025	3.10038	0.00193275	0.0076705
CNAG_00625	1319.52	-0.187879	0.0606099	-3.09981	0.00193647	0.00768015
CNAG_13106	48.2659	0.723894	0.23354	3.09966	0.00193744	0.00768015
CNAG_01165	150.512	-0.429629	0.138689	-3.09779	0.00194966	0.0077202
CNAG_13146	147.009	0.251865	0.0813008	3.09794	0.00194874	0.0077202
CNAG_00051	1021.91	-0.175362	0.0566249	-3.09691	0.00195551	0.00773915
CNAG_05266	49.2734	-0.483493	0.156196	-3.09543	0.0019653	0.00777365
CNAG_06175	1067.45	-0.115524	0.0373269	-3.09493	0.00196861	0.00778253
CNAG_03290	397.827	0.190799	0.0616697	3.09388	0.00197554	0.0078057
CNAG_03075	324.82	0.179474	0.0580289	3.09284	0.00198254	0.00782911
CNAG_01373	384.886	0.190932	0.0617531	3.09186	0.00198904	0.0078505
CNAG_04101	545.123	0.15848	0.0513063	3.0889	0.00200896	0.00792484
CNAG_06601	319.669	-0.332758	0.107824	-3.08611	0.00202792	0.00799529
CNAG_12621	45.9456	-0.635019	0.2058	-3.08561	0.00203138	0.00800461
CNAG_05994	1491.81	0.155657	0.0504624	3.08461	0.00203819	0.0080271
CNAG_01193	77.0115	-0.45973	0.149072	-3.08395	0.00204271	0.00804054
CNAG_04527	203.243	-0.293891	0.0953281	-3.08294	0.00204968	0.00806057
CNAG_05349	2400.33	0.131727	0.0427284	3.08289	0.00205001	0.00806057
CNAG_04173	552.116	0.152694	0.0495425	3.08207	0.00205563	0.00807831
CNAG_03247	756.516	-0.212126	0.0688317	-3.0818	0.0020575	0.0080813
CNAG_00687	110.575	-0.405149	0.131475	-3.08156	0.0020592	0.00808361
CNAG_04503	258.746	0.197214	0.0640131	3.08085	0.00206412	0.00809858
CNAG_12824	10.7956	0.825226	0.268032	3.07883	0.00207814	0.00814917
CNAG_06542	669.012	-0.155251	0.0504316	-3.07845	0.00208077	0.00815511
CNAG_07740	450.004	-0.170183	0.0553165	-3.07653	0.00209425	0.00820351
CNAG_01898	351.633	-0.274371	0.0892063	-3.07569	0.00210018	0.00822231
CNAG_01528	258.473	-0.211983	0.0689599	-3.074	0.0021121	0.00826453
CNAG_05005	682.959	0.319401	0.103969	3.07207	0.00212577	0.00831356
CNAG_05439	197.805	0.335398	0.109214	3.07103	0.00213322	0.00833822
CNAG_02399	1006.54	0.130126	0.0423994	3.06905	0.00214741	0.008386
CNAG_00422	376.549	0.306556	0.0998877	3.069	0.00214775	0.008386
CNAG_13091	48.1346	0.489148	0.159432	3.06808	0.00215441	0.00840753
CNAG_02787	380.603	0.191787	0.0625575	3.06577	0.00217113	0.00846824
CNAG_00866	3368.96	-0.255148	0.0832537	-3.0647	0.00217889	0.00849393
CNAG_06273	526.532	0.194501	0.0634835	3.0638	0.00218546	0.00851498
CNAG_12130	28.9428	0.573228	0.187182	3.06241	0.00219565	0.00855013
CNAG_03714	131.218	-0.631568	0.206475	-3.0588	0.00222222	0.00864898
CNAG_04361	1915.69	0.138172	0.0451834	3.05802	0.00222802	0.00866691
CNAG_01076	97.6558	0.434334	0.142041	3.0578	0.00222968	0.00866872
CNAG_01881	469.494	0.166974	0.054682	3.05354	0.00226159	0.00878812
CNAG_03732	198.458	0.334059	0.109469	3.05163	0.002276	0.00883937
CNAG_12001	22.1443	0.760785	0.24956	3.0485	0.00229987	0.00892731
CNAG_13056	545.941	0.427588	0.140351	3.04656	0.00231479	0.00898044
CNAG_03728	200.356	0.225102	0.0739081	3.0457	0.00232142	0.00900136
CNAG_04324	201.236	-0.300827	0.0987786	-3.04547	0.00232319	0.00900344
CNAG_03138	728.301	-0.225855	0.0741869	-3.04441	0.00233137	0.00903034
CNAG_02063	1193.56	0.16606	0.0545776	3.04264	0.00234509	0.00907867
CNAG_04649	45.6577	-0.552058	0.181462	-3.04227	0.00234799	0.00908503
CNAG_09007	403.318	0.219417	0.0721489	3.04118	0.00235656	0.00911337
CNAG_04148	233.907	-0.491312	0.161615	-3.04001	0.00236571	0.00914389
CNAG_06680	245.114	-0.207077	0.0681448	-3.03878	0.00237541	0.00917651
CNAG_02947	112.045	-0.404041	0.132999	-3.03792	0.00238214	0.00919765
CNAG_12918	28.6926	0.56596	0.186412	3.03606	0.0023969	0.00924974
CNAG_05274	165.237	-0.325098	0.107127	-3.03471	0.00240768	0.0092864
CNAG_05166	1414.79	-0.17412	0.0574057	-3.03315	0.00242016	0.00932961
CNAG_05301	734.167	-0.199635	0.0658524	-3.03156	0.00243296	0.00936901
CNAG_02993	581.711	0.134971	0.0445218	3.03157	0.00243287	0.00936901
CNAG_06207	602.491	0.207749	0.0685537	3.03046	0.00244181	0.00939814
CNAG_03105	50.4445	-0.538994	0.177965	-3.02865	0.00245648	0.00944958
CNAG_01731	279.286	-0.250136	0.0826133	-3.02779	0.00246347	0.00947149
CNAG_05130	707.105	0.153038	0.0505603	3.02683	0.00247134	0.00949671
CNAG_05853	45.101	-1.12758	0.372667	-3.02571	0.00248048	0.00952178
CNAG_01726	556.122	-0.223882	0.073993	-3.02571	0.00248047	0.00952178
CNAG_06912	100.018	-0.356195	0.117731	-3.0255	0.00248219	0.00952334
CNAG_05227	246.12	-0.213976	0.0707327	-3.02513	0.00248525	0.00953005
CNAG_12867	32.7955	0.640061	0.211708	3.02333	0.00250013	0.00958207
CNAG_02894	115.297	-0.372767	0.123343	-3.0222	0.00250944	0.00961271
CNAG_02477	250.434	-0.206586	0.0684114	-3.01976	0.00252977	0.0096855
CNAG_02076	444.975	-0.229582	0.0760313	-3.01958	0.00253129	0.00968622
CNAG_00927	160.204	-0.257159	0.0851819	-3.01894	0.00253664	0.00970158
CNAG_06404	373.151	0.207223	0.0686886	3.01685	0.00255417	0.0097635
CNAG_07675	736.013	0.334848	0.111001	3.01661	0.00255622	0.00976621
CNAG_06411	84.8483	-0.419351	0.139113	-3.01446	0.0025744	0.00983052
CNAG_06632	1092.35	0.162376	0.0538793	3.01369	0.0025809	0.00985017
CNAG_13063	335.617	-0.744077	0.246943	-3.01315	0.00258552	0.0098623
CNAG_04777	105.31	-0.435136	0.14442	-3.013	0.00258679	0.0098623
CNAG_01681	641.976	-0.147474	0.0489795	-3.01093	0.00260452	0.00992472
CNAG_12229	52.8237	0.598715	0.198887	3.01032	0.00260974	0.00993938
CNAG_12803	34.396	0.536963	0.17843	3.00938	0.00261784	0.00996504
CNAG_06388	573.154	0.204385	0.0679531	3.00774	0.00263199	0.0100137
CNAG_12368	57.9487	0.467157	0.155355	3.00703	0.00263811	0.0100317
CNAG_04997	265.959	-0.26993	0.0897716	-3.00685	0.00263969	0.0100325
CNAG_06183	246.484	-0.250386	0.0832964	-3.00596	0.00264741	0.010056
CNAG_02930	327.74	-0.245311	0.081612	-3.00582	0.00264864	0.010056
CNAG_03309	377.547	0.181371	0.0603557	3.00503	0.00265555	0.010077
CNAG_02843	901.306	0.176313	0.0586768	3.00481	0.00265744	0.0100789
CNAG_06378	174.805	0.260069	0.0865751	3.00397	0.00266482	0.0101016
CNAG_06062	133.555	-0.291291	0.0969831	-3.00353	0.00266871	0.0101059
CNAG_06567	266.458	-0.286539	0.0953997	-3.00356	0.00266837	0.0101059
CNAG_02075	260.244	-0.203305	0.0677111	-3.00253	0.00267746	0.0101337
CNAG_00246	429.14	-0.235606	0.0785144	-3.0008	0.00269272	0.0101862
CNAG_04207	469.134	-0.155396	0.0517967	-3.00011	0.00269883	0.0101995
CNAG_01274	1399.74	-0.116206	0.0387356	-2.99997	0.00270007	0.0101995
CNAG_01116	97.4959	0.372072	0.124034	2.99977	0.00270186	0.0101995
CNAG_12044	31.9694	0.480085	0.160039	2.9998	0.00270156	0.0101995
CNAG_03710	1031.59	0.124929	0.0416536	2.99923	0.00270664	0.0102123
CNAG_00435	96.3508	-0.403464	0.134531	-2.99904	0.00270834	0.0102134
CNAG_06980	993.386	0.129425	0.0431641	2.99843	0.00271373	0.0102285
CNAG_00679	63.7833	0.529051	0.176464	2.99807	0.00271697	0.0102354
CNAG_03648	1367	-0.205587	0.0685925	-2.99722	0.0027245	0.0102584
CNAG_12228	37.6468	0.458923	0.153129	2.99697	0.00272676	0.0102616
CNAG_07548	98.4518	-0.466273	0.155655	-2.99555	0.00273952	0.0103043
CNAG_00319	455.112	0.142732	0.0476616	2.9947	0.00274711	0.0103275
CNAG_01850	1156.2	-0.153875	0.0514009	-2.99363	0.00275678	0.0103575
CNAG_00581	1150.84	0.154295	0.0515431	2.99351	0.00275791	0.0103575
CNAG_01543	436.177	0.215477	0.0720049	2.99253	0.00276679	0.0103854
CNAG_00682	1526.99	0.183523	0.0613369	2.99204	0.00277117	0.0103965
CNAG_06932	36.6209	-0.709594	0.237236	-2.99109	0.00277988	0.0104238
CNAG_12461	5.45332	-1.35735	0.453955	-2.99005	0.00278933	0.0104378
CNAG_00567	283.449	-0.185318	0.0619779	-2.99007	0.00278911	0.0104378
CNAG_01713	510.719	0.173345	0.0579657	2.99048	0.00278538	0.0104378
CNAG_06873	39.8753	0.59918	0.200384	2.99016	0.00278836	0.0104378
CNAG_03494	409.91	-0.174832	0.0584796	-2.98962	0.00279324	0.010447
CNAG_00359	117.408	0.468974	0.156964	2.98778	0.00281011	0.0105013
CNAG_06242	227.285	0.687129	0.229984	2.98772	0.00281064	0.0105013
CNAG_03049	235.325	0.207857	0.0695798	2.98731	0.0028144	0.01051
CNAG_01120	1044.98	0.120825	0.040457	2.9865	0.00282192	0.0105327
CNAG_00765	376.515	-0.216142	0.0724005	-2.98536	0.00283241	0.0105664
CNAG_01879	295.684	-0.235553	0.0789114	-2.98503	0.00283553	0.0105712
CNAG_04999	143.661	0.271541	0.0909711	2.98491	0.00283661	0.0105712
CNAG_02912	1183.06	-0.188422	0.0631329	-2.98452	0.00284021	0.0105792
CNAG_03019	762.353	0.161895	0.0542595	2.98372	0.00284771	0.0106018
CNAG_07531	346.268	0.176079	0.0590284	2.98295	0.00285485	0.0106229
CNAG_12573	45.1323	0.457915	0.153651	2.98023	0.00288035	0.0107123
CNAG_06294	54.1407	-0.56643	0.190097	-2.97969	0.00288542	0.0107257
CNAG_01608	256.541	-0.336859	0.113067	-2.9793	0.00288909	0.010732
CNAG_04397	303.39	0.197549	0.0663094	2.9792	0.00289005	0.010732
CNAG_00386	1233.2	-0.179856	0.0603905	-2.97822	0.00289932	0.0107609
CNAG_06121	463.708	0.173346	0.0582401	2.9764	0.00291658	0.0108194
CNAG_04808	1064.36	0.100908	0.0339093	2.97582	0.00292205	0.0108342
CNAG_04450	1406.77	0.120727	0.0405949	2.97395	0.00293993	0.010895
CNAG_13036	15.442	0.833492	0.280283	2.97375	0.00294186	0.0108966
CNAG_06011	55.4459	-0.649099	0.218301	-2.97342	0.00294505	0.0109028
CNAG_04831	91.1718	-0.445892	0.150073	-2.97116	0.00296675	0.0109776
CNAG_12544	19.3308	0.794768	0.267524	2.97083	0.00296994	0.0109838
CNAG_13078	13.8616	-0.851624	0.286687	-2.97057	0.00297251	0.0109877
CNAG_02017	44.6657	-0.530594	0.178713	-2.96896	0.00298806	0.0110396
CNAG_08013	316.018	0.232855	0.0784361	2.96872	0.0029904	0.0110426
CNAG_06908	877.191	0.130054	0.0438209	2.96785	0.00299888	0.0110683
CNAG_03292	41.2972	0.584363	0.196914	2.96761	0.00300127	0.0110716
CNAG_06008	65.7896	-0.570263	0.192226	-2.96663	0.00301083	0.0111012
CNAG_00407	2001.21	0.173887	0.0586581	2.96442	0.00303252	0.0111755
CNAG_05303	67.5237	-0.818496	0.276323	-2.9621	0.00305551	0.0112545
CNAG_03916	921.762	0.138844	0.0468843	2.96141	0.00306233	0.011274
CNAG_00441	1201.48	0.146642	0.0495341	2.96043	0.00307207	0.0113041
CNAG_01354	660.772	-0.229591	0.0776355	-2.95729	0.00310358	0.0114143
CNAG_12092	155.715	0.256967	0.0869	2.95704	0.00310606	0.0114176
CNAG_01222	638.263	-0.149895	0.0507143	-2.95568	0.0031198	0.0114624
CNAG_06863	123.038	-0.380547	0.128761	-2.95546	0.00312205	0.0114649
CNAG_04346	160.281	-0.360788	0.122086	-2.9552	0.00312466	0.0114686
CNAG_01571	503.644	0.141847	0.0480093	2.95459	0.00313089	0.0114857
CNAG_01588	383.725	0.182763	0.061882	2.95341	0.00314283	0.0115237
CNAG_01109	332.927	-0.165786	0.0561448	-2.95283	0.00314875	0.0115373
CNAG_03592	462.059	0.196119	0.0664195	2.95274	0.00314969	0.0115373
CNAG_01659	289.198	-0.180447	0.0611175	-2.95247	0.00315248	0.0115416
CNAG_02960	45.2158	-0.527205	0.178589	-2.95206	0.00315659	0.0115509
CNAG_03635	11.4738	-0.850264	0.288112	-2.95116	0.00316582	0.0115789
CNAG_07717	1314.42	-0.134054	0.0454321	-2.95065	0.00317105	0.0115922
CNAG_07937	586.033	-0.178209	0.0604116	-2.94991	0.00317865	0.0116141
CNAG_03719	185.382	-0.329733	0.111784	-2.94974	0.00318046	0.0116149
CNAG_01885	312.957	-0.210878	0.071574	-2.94629	0.00321606	0.011739
CNAG_07408	626.917	0.134637	0.0457001	2.94609	0.00321821	0.011741
CNAG_05881	776.205	-0.113952	0.0387019	-2.94436	0.00323621	0.0118007
CNAG_12764	44.5522	0.44488	0.151167	2.94297	0.00325083	0.0118481
CNAG_05559	563.964	-0.178576	0.0606951	-2.94218	0.00325909	0.0118723
[truncated: 5,733 more rows]

## Sheet: WT pH 4 v pH 8 raw data (S2B)
Gene_ID	baseMean	log2FoldChange	lfcSE	stat	pvalue	padj
CNAG_05264	869.254	2.76564	0.0515842	53.614	0	0
CNAG_06051	435.107	-2.6508	0.0684947	-38.7008	0	0
CNAG_00409	323.967	-3.56066	0.0996764	-35.7222	1.79e-279	4.61e-276
CNAG_06000	1098.04	1.7394	0.0518267	33.562	6.02e-247	1.16e-243
CNAG_03247	756.516	-1.9081	0.0571447	-33.3907	1.87e-244	2.9e-241
CNAG_02327	362.509	-2.31528	0.0694946	-33.316	2.26e-243	2.92e-240
CNAG_05842	445.351	-3.54452	0.108925	-32.5409	2.82e-232	3.11e-229
CNAG_02851	300.389	-2.78718	0.0881259	-31.6272	1.56e-219	1.51e-216
CNAG_03663	433.988	-2.14357	0.0689083	-31.1075	1.9e-212	1.64e-209
CNAG_00309	368.653	-2.66974	0.0859021	-31.0788	4.65e-212	3.6e-209
CNAG_07959	292.152	-3.43625	0.11098	-30.9627	1.72e-210	1.21e-207
CNAG_03050	238.396	-3.91088	0.127945	-30.5669	3.37e-205	2.17e-202
CNAG_05042	343.155	-2.15573	0.0706385	-30.5178	1.51e-204	9e-202
CNAG_04467	218.095	-3.01455	0.0991525	-30.4031	4.99e-203	2.76e-200
CNAG_03172	277.942	-2.72321	0.0900337	-30.2466	5.79e-201	2.98e-198
CNAG_06507	219.8	2.8162	0.0949867	29.6484	3.56e-193	1.72e-190
CNAG_04338	684.667	1.30753	0.0443369	29.4907	3.79e-191	1.72e-188
CNAG_05356	393.601	-4.19159	0.143926	-29.1232	1.83e-186	7.85e-184
CNAG_00531	2007.77	1.3356	0.0460072	29.0303	2.72e-185	1.11e-182
CNAG_01769	427.85	-2.15602	0.0745589	-28.9169	7.31e-184	2.83e-181
CNAG_01232	2361.38	0.991997	0.0346066	28.665	1.04e-180	3.84e-178
CNAG_02561	238.907	-3.39288	0.118376	-28.6618	1.14e-180	4.02e-178
CNAG_01844	213.062	-3.75027	0.131546	-28.5092	9.02e-179	3.03e-176
CNAG_00897	1299.84	1.72716	0.0613656	28.1454	2.73e-174	8.79e-172
CNAG_07316	310.307	-2.05615	0.0755729	-27.2075	5.29e-163	1.64e-160
CNAG_05718	189.458	-3.27629	0.120663	-27.1525	2.37e-162	7.04e-160
CNAG_05057	310.643	1.7407	0.0643533	27.0491	3.91e-161	1.12e-158
CNAG_03400	228.499	-3.46449	0.128564	-26.9476	6.09e-160	1.68e-157
CNAG_00047	304.885	-2.00886	0.0745895	-26.9322	9.22e-160	2.46e-157
CNAG_06698	563.48	1.54067	0.057296	26.8897	2.9e-159	7.48e-157
CNAG_03068	209.147	2.62697	0.098847	26.5762	1.28e-155	3.19e-153
CNAG_02959	341.202	-1.8882	0.0711646	-26.5329	4.05e-155	9.78e-153
CNAG_01627	168.679	-3.23814	0.124534	-26.002	4.7e-149	1.1e-146
CNAG_04597	329.006	-2.55933	0.0988273	-25.897	7.2e-148	1.64e-145
CNAG_06191	319.959	-1.84404	0.0712721	-25.8733	1.33e-147	2.94e-145
CNAG_02681	601.659	1.15701	0.0450267	25.696	1.3e-145	2.78e-143
CNAG_00308	264.13	-2.00269	0.0783601	-25.5575	4.53e-144	9.46e-142
CNAG_01263	1150.24	1.05745	0.0413791	25.5552	4.8e-144	9.77e-142
CNAG_03420	311.299	-2.32499	0.091932	-25.2903	4.08e-141	8.09e-139
CNAG_03638	1183.01	1.06025	0.0419883	25.2512	1.1e-140	2.13e-138
CNAG_02706	362.477	-4.12014	0.163209	-25.2446	1.3e-140	2.45e-138
CNAG_06595	172.765	-2.48287	0.0985492	-25.1942	4.63e-140	8.53e-138
CNAG_02395	601.931	-1.35017	0.0539286	-25.0362	2.47e-138	4.44e-136
CNAG_02820	671.486	1.39858	0.0569935	24.5394	5.62e-133	9.87e-131
CNAG_03215	211.429	-5.84669	0.238699	-24.494	1.71e-132	2.94e-130
CNAG_01928	465.941	-1.4225	0.0583064	-24.397	1.84e-131	3.09e-129
CNAG_03396	442.758	-1.34349	0.0551379	-24.366	3.93e-131	6.46e-129
CNAG_00815	1001.64	1.63535	0.0672311	24.3243	1.08e-130	1.75e-128
CNAG_04110	301.861	-1.78806	0.07369	-24.2646	4.64e-130	7.32e-128
CNAG_04119	901.549	-1.04196	0.0431368	-24.1548	6.64e-129	1.03e-126
CNAG_05583	289.362	-1.93278	0.0801841	-24.1043	2.25e-128	3.42e-126
CNAG_02284	194.171	-2.07653	0.0865988	-23.9787	4.64e-127	6.89e-125
CNAG_04313	273.777	-1.64968	0.0689127	-23.9387	1.21e-126	1.77e-124
CNAG_04331	399.165	-3.57255	0.149621	-23.8773	5.27e-126	7.55e-124
CNAG_01275	813.925	1.1951	0.0501272	23.8414	1.24e-125	1.75e-123
CNAG_06028	178.709	-2.15102	0.0905629	-23.7517	1.06e-124	1.46e-122
CNAG_05299	143.573	-3.31822	0.140554	-23.6082	3.17e-123	4.3e-121
CNAG_03214	277.754	-1.69001	0.0716321	-23.5929	4.56e-123	6.08e-121
CNAG_01626	690.063	1.49994	0.0639135	23.4683	8.6e-122	1.13e-119
CNAG_03680	551.505	-1.30005	0.0554568	-23.4425	1.58e-121	2.03e-119
CNAG_00484	257.283	-1.81466	0.0775416	-23.4024	4.04e-121	5.12e-119
CNAG_07389	274.354	-1.57727	0.0675138	-23.3622	1.03e-120	1.29e-118
CNAG_00375	432.973	-1.25374	0.05394	-23.2431	1.67e-119	2.05e-117
CNAG_02968	151.876	-2.48312	0.107024	-23.2015	4.4e-119	5.32e-117
CNAG_02427	365.871	1.27416	0.0550583	23.1421	1.75e-118	2.08e-116
CNAG_06290	381.503	-1.70496	0.0736963	-23.1349	2.06e-118	2.42e-116
CNAG_01078	146.548	-3.89049	0.168356	-23.1088	3.78e-118	4.36e-116
CNAG_05300	151.867	-3.09299	0.134514	-22.9938	5.37e-117	6.11e-115
CNAG_02351	586.965	-1.31451	0.0572364	-22.9663	1.01e-116	1.14e-114
CNAG_00576	290.935	-1.57423	0.0685544	-22.9633	1.09e-116	1.2e-114
CNAG_02498	877.36	-0.949478	0.0415319	-22.8614	1.12e-115	1.23e-113
CNAG_04774	426.199	-1.94925	0.0855927	-22.7735	8.39e-115	9.01e-113
CNAG_00537	185.06	-2.94843	0.131507	-22.4203	2.5e-111	2.65e-109
CNAG_12388	451.058	-3.05052	0.136302	-22.3805	6.09e-111	6.37e-109
CNAG_00237	1388.64	0.884524	0.0395632	22.3573	1.03e-110	1.06e-108
CNAG_02062	181.597	-2.01764	0.0910346	-22.1635	7.73e-109	7.87e-107
CNAG_05621	298.922	-1.42329	0.064512	-22.0624	7.26e-108	7.29e-106
CNAG_01541	120.22	-3.64061	0.165125	-22.0476	1.01e-107	9.96e-106
CNAG_04213	274.177	-2.11704	0.0960233	-22.0471	1.02e-107	9.96e-106
CNAG_07625	833.194	1.61625	0.0733482	22.0353	1.32e-107	1.28e-105
CNAG_04596	176.953	-2.00158	0.0911252	-21.9652	6.2e-107	5.92e-105
CNAG_01257	507.46	1.23946	0.0565159	21.9312	1.31e-106	1.23e-104
CNAG_03414	161.705	-2.19358	0.10027	-21.8767	4.33e-106	4.04e-104
CNAG_02076	444.975	-1.42158	0.0650459	-21.855	6.97e-106	6.42e-104
CNAG_03048	294.965	-1.68975	0.077352	-21.845	8.67e-106	7.89e-104
CNAG_03503	449.904	-2.06874	0.0949694	-21.7833	3.34e-105	3.01e-103
CNAG_07782	214.787	-1.64605	0.0760259	-21.6512	5.92e-104	5.26e-102
CNAG_03230	351.007	-1.75952	0.0815895	-21.5655	3.79e-103	3.33e-101
CNAG_02528	883.106	-1.43475	0.0665445	-21.5608	4.2e-103	3.65e-101
CNAG_06431	155.865	-2.32423	0.107971	-21.5264	8.82e-103	7.58e-101
CNAG_05444	337.555	-2.78557	0.12961	-21.492	1.85e-102	1.57e-100
CNAG_02205	364.799	1.73006	0.0813787	21.2594	2.7e-100	2.27e-98
CNAG_02090	174.099	-2.0851	0.0981565	-21.2425	3.86e-100	3.21e-98
CNAG_06239	142.215	-2.48387	0.116974	-21.2344	4.59e-100	3.78e-98
CNAG_00638	1237.14	0.781125	0.0368884	21.1754	1.61e-99	1.31e-97
CNAG_06817	307.68	-2.98995	0.141439	-21.1395	3.44e-99	2.77e-97
CNAG_06339	283.498	-2.04496	0.0968094	-21.1236	4.83e-99	3.85e-97
CNAG_01653	118.83	3.65677	0.173966	21.0201	4.3e-98	3.39e-96
CNAG_05641	325.07	1.78395	0.08502	20.9827	9.44e-98	7.38e-96
CNAG_05459	1155.73	1.08594	0.0518544	20.9422	2.21e-97	1.71e-95
CNAG_01925	238.938	-1.88338	0.0900033	-20.9256	3.13e-97	2.4e-95
CNAG_01543	436.177	-1.33941	0.0641189	-20.8895	6.67e-97	5.05e-95
CNAG_04944	1015.8	0.842508	0.0403921	20.8582	1.28e-96	9.64e-95
CNAG_07867	537.873	-1.19071	0.0572344	-20.8041	3.97e-96	2.95e-94
CNAG_06364	1301.24	1.26412	0.0610143	20.7185	2.36e-95	1.74e-93
CNAG_00700	1134.65	0.939042	0.0456364	20.5766	4.45e-94	3.24e-92
CNAG_04635	1040.77	0.7172	0.0349512	20.52	1.43e-93	1.03e-91
CNAG_13056	545.941	-2.64254	0.129363	-20.4273	9.57e-93	6.85e-91
CNAG_04228	134.599	-2.56086	0.125391	-20.423	1.04e-92	7.41e-91
CNAG_03805	754.449	0.809985	0.0398817	20.3097	1.06e-91	7.42e-90
CNAG_04888	111.769	-2.95738	0.145624	-20.3083	1.09e-91	7.56e-90
CNAG_06401	772.947	0.86148	0.0424245	20.3062	1.13e-91	7.83e-90
CNAG_06596	127.157	-2.16658	0.106728	-20.2999	1.29e-91	8.82e-90
CNAG_00814	549.668	-2.66007	0.1312	-20.2749	2.14e-91	1.45e-89
CNAG_04345	219.66	-2.1669	0.107264	-20.2016	9.47e-91	6.37e-89
CNAG_01635	235.104	-1.5004	0.0744894	-20.1425	3.13e-90	2.09e-88
CNAG_00044	1209.49	0.803592	0.0399207	20.1297	4.06e-90	2.68e-88
CNAG_03233	639.354	-1.23341	0.0614243	-20.0802	1.1e-89	7.15e-88
CNAG_05534	164.293	-1.78306	0.0887972	-20.0802	1.1e-89	7.15e-88
CNAG_01017	524.07	-1.38887	0.0692596	-20.0531	1.9e-89	1.22e-87
CNAG_05834	738.205	-1.15587	0.0576578	-20.047	2.14e-89	1.37e-87
CNAG_05290	320.933	-2.67289	0.133378	-20.04	2.47e-89	1.56e-87
CNAG_00909	149.559	-2.02626	0.101126	-20.0369	2.62e-89	1.65e-87
CNAG_04308	120.165	-2.59444	0.129601	-20.0187	3.79e-89	2.36e-87
CNAG_00886	1147.38	0.897758	0.0449404	19.9766	8.8e-89	5.44e-87
CNAG_06448	76.9613	-3.43363	0.172067	-19.9552	1.35e-88	8.29e-87
CNAG_04951	756.827	0.856655	0.0430311	19.9078	3.48e-88	2.12e-86
CNAG_00094	93.0081	-3.0916	0.155326	-19.904	3.76e-88	2.27e-86
CNAG_05502	789.471	0.818986	0.0412967	19.8317	1.58e-87	9.5e-86
CNAG_04689	102.098	-3.33053	0.168046	-19.8191	2.04e-87	1.21e-85
CNAG_01367	448.656	-2.32948	0.117914	-19.7557	7.17e-87	4.23e-85
CNAG_04024	88.7177	-3.19269	0.161664	-19.7489	8.2e-87	4.8e-85
CNAG_04098	2395.94	1.13801	0.0576695	19.7333	1.12e-86	6.49e-85
CNAG_01604	412.969	1.01251	0.0513193	19.7296	1.2e-86	6.93e-85
CNAG_04436	386.032	1.13455	0.0575557	19.7122	1.69e-86	9.7e-85
CNAG_06119	174.262	-2.28779	0.116148	-19.6971	2.28e-86	1.3e-84
CNAG_05431	1557.62	1.40816	0.0716221	19.661	4.65e-86	2.63e-84
CNAG_01029	327.488	1.53901	0.0782899	19.6579	4.95e-86	2.77e-84
CNAG_00869	400.651	-3.18593	0.162165	-19.6462	6.23e-86	3.46e-84
CNAG_04740	513.343	-1.18123	0.0601437	-19.6401	7.02e-86	3.88e-84
CNAG_07862	229.934	-1.83148	0.0933127	-19.6273	9.04e-86	4.96e-84
CNAG_07965	1336.32	0.944682	0.0482171	19.5923	1.8e-85	9.8e-84
CNAG_07799	415.217	-1.91007	0.0975186	-19.5868	2.01e-85	1.08e-83
CNAG_04641	418.591	-1.17854	0.0601726	-19.5859	2.04e-85	1.09e-83
CNAG_00516	115.574	-3.1093	0.158919	-19.5654	3.05e-85	1.63e-83
CNAG_06551	129.871	-2.8714	0.146764	-19.5648	3.09e-85	1.63e-83
CNAG_03054	120.391	-2.32198	0.118902	-19.5286	6.28e-85	3.3e-83
CNAG_03121	498.151	-1.28937	0.0661584	-19.4892	1.36e-84	7.08e-83
CNAG_05446	618.082	0.899817	0.0462617	19.4506	2.88e-84	1.49e-82
CNAG_05993	1200.44	0.876465	0.0450667	19.4482	3.02e-84	1.56e-82
CNAG_00907	118.443	-2.31335	0.118988	-19.4419	3.42e-84	1.75e-82
CNAG_02933	538.038	-1.22463	0.0630272	-19.4302	4.29e-84	2.18e-82
CNAG_05657	138.051	-2.11258	0.108728	-19.4299	4.31e-84	2.18e-82
CNAG_00812	482.532	-1.40887	0.0726823	-19.384	1.05e-83	5.29e-82
CNAG_06610	180.571	-2.03438	0.105223	-19.3339	2.78e-83	1.39e-81
CNAG_04493	131.618	-2.05909	0.106516	-19.3314	2.93e-83	1.45e-81
CNAG_00275	102.086	-2.89338	0.14998	-19.2917	6.3e-83	3.1e-81
CNAG_00505	205.858	-1.66688	0.0864591	-19.2794	8e-83	3.92e-81
CNAG_06250	125.885	-2.19004	0.113642	-19.2713	9.35e-83	4.55e-81
CNAG_05889	1133.01	0.800108	0.0416263	19.2212	2.46e-82	1.19e-80
CNAG_02356	233.095	-1.43797	0.0749655	-19.1818	5.26e-82	2.52e-80
CNAG_03346	170.931	2.39428	0.12504	19.1481	1e-81	4.79e-80
CNAG_01567	106.5	-2.82336	0.147496	-19.1419	1.13e-81	5.36e-80
CNAG_12766	298.146	-1.67236	0.0874218	-19.1298	1.43e-81	6.72e-80
CNAG_04186	201.472	-1.78498	0.0933237	-19.1268	1.51e-81	7.08e-80
CNAG_03677	736.036	0.906152	0.0474219	19.1083	2.15e-81	1e-79
CNAG_01065	152.563	-1.80975	0.0949353	-19.063	5.12e-81	2.37e-79
CNAG_13206	153.598	-2.13289	0.111991	-19.0451	7.22e-81	3.32e-79
CNAG_01802	725.148	0.807409	0.0424237	19.032	9.26e-81	4.24e-79
CNAG_05644	94.8452	-2.7094	0.142525	-19.01	1.41e-80	6.41e-79
CNAG_03874	768.551	-0.83626	0.0440381	-18.9895	2.08e-80	9.43e-79
CNAG_06567	266.458	1.91724	0.101097	18.9644	3.36e-80	1.51e-78
CNAG_01229	173.683	-1.68492	0.0888941	-18.9542	4.07e-80	1.82e-78
CNAG_03664	264.107	-1.29091	0.0681844	-18.9326	6.15e-80	2.73e-78
CNAG_05317	151.985	-1.78576	0.09436	-18.9249	7.11e-80	3.14e-78
CNAG_00782	402.376	-1.19864	0.0635404	-18.8643	2.24e-79	9.85e-78
CNAG_04485	1451.77	0.653292	0.0347951	18.7754	1.2e-78	5.25e-77
CNAG_05990	115.353	-2.48435	0.132408	-18.7628	1.52e-78	6.61e-77
CNAG_03047	176.283	-1.95659	0.104382	-18.7446	2.14e-78	9.25e-77
CNAG_02973	313.064	-1.25959	0.0672607	-18.727	2.98e-78	1.28e-76
CNAG_00257	589.63	-1.48634	0.0796851	-18.6526	1.2e-77	5.14e-76
CNAG_01088	240.992	-1.58818	0.0851554	-18.6504	1.25e-77	5.33e-76
CNAG_05168	147.294	2.23026	0.119594	18.6486	1.3e-77	5.48e-76
CNAG_02107	431.412	-1.02453	0.0549895	-18.6313	1.79e-77	7.52e-76
CNAG_06628	342.102	-1.41194	0.0759365	-18.5936	3.62e-77	1.51e-75
CNAG_02093	412.265	1.01893	0.0549491	18.5432	9.25e-77	3.85e-75
CNAG_03960	256.747	-1.44059	0.0778185	-18.5122	1.65e-76	6.81e-75
CNAG_03370	592.182	0.862322	0.0466223	18.4959	2.23e-76	9.16e-75
CNAG_03504	172.396	-1.91184	0.103537	-18.4652	3.93e-76	1.61e-74
CNAG_05298	192.77	-1.44492	0.0783078	-18.4518	5.04e-76	2.05e-74
CNAG_02061	88.3947	-3.38426	0.183875	-18.4052	1.19e-75	4.83e-74
CNAG_03713	121.595	-3.06878	0.166813	-18.3965	1.4e-75	5.64e-74
CNAG_05458	802.503	0.866235	0.0471778	18.3611	2.69e-75	1.08e-73
CNAG_02476	86.52	-3.2978	0.179746	-18.347	3.49e-75	1.39e-73
CNAG_01794	86.3919	-3.93438	0.214454	-18.3461	3.55e-75	1.41e-73
CNAG_03768	509.023	-1.53876	0.0840981	-18.2972	8.71e-75	3.44e-73
CNAG_02475	451.698	-1.04741	0.0572524	-18.2947	9.12e-75	3.58e-73
CNAG_06415	975.809	-0.85799	0.0469553	-18.2725	1.37e-74	5.35e-73
CNAG_04346	160.281	-1.7113	0.0936936	-18.2649	1.58e-74	6.12e-73
CNAG_01121	333.28	1.09065	0.0598061	18.2365	2.65e-74	1.02e-72
CNAG_00964	470.713	1.01373	0.0555994	18.2327	2.84e-74	1.09e-72
CNAG_02777	821.849	1.71047	0.0941393	18.1696	8.99e-74	3.44e-72
CNAG_03618	123.056	-2.33609	0.128691	-18.1527	1.22e-73	4.65e-72
CNAG_02073	452.432	-1.17201	0.0645902	-18.1453	1.4e-73	5.3e-72
CNAG_06160	620.481	-0.998089	0.0550722	-18.1233	2.09e-73	7.87e-72
CNAG_03847	535.194	0.968104	0.0535391	18.0822	4.4e-73	1.65e-71
CNAG_02979	96.214	-2.57169	0.142562	-18.0392	9.6e-73	3.59e-71
CNAG_03678	330.461	-1.16208	0.0644889	-18.0198	1.36e-72	5.06e-71
CNAG_00867	105.706	-2.35166	0.130668	-17.9972	2.05e-72	7.58e-71
CNAG_01540	86.3328	-3.14291	0.174671	-17.9933	2.2e-72	8.1e-71
CNAG_05480	1025.44	0.652391	0.0362675	17.9883	2.41e-72	8.81e-71
CNAG_12550	191.944	-1.58359	0.08828	-17.9382	5.93e-72	2.16e-70
CNAG_01252	284.203	-1.49536	0.0838559	-17.8325	3.96e-71	1.44e-69
CNAG_02203	564.275	-0.944496	0.0529919	-17.8234	4.65e-71	1.68e-69
CNAG_03275	124.606	-2.08194	0.117616	-17.7012	4.11e-70	1.48e-68
CNAG_02043	88.83	-3.35253	0.189593	-17.6827	5.7e-70	2.04e-68
CNAG_06166	421.584	-1.48423	0.0840314	-17.6628	8.11e-70	2.89e-68
CNAG_00031	258.99	-1.28407	0.0727582	-17.6485	1.04e-69	3.71e-68
CNAG_07512	796.653	1.00562	0.0574885	17.4926	1.63e-68	5.76e-67
CNAG_04025	132.43	-2.17739	0.124528	-17.4852	1.86e-68	6.53e-67
CNAG_04347	904.283	0.832689	0.0476803	17.464	2.69e-68	9.43e-67
CNAG_01448	880.466	0.968206	0.0555161	17.4401	4.09e-68	1.43e-66
CNAG_00800	185.397	-1.51197	0.0867018	-17.4388	4.19e-68	1.45e-66
CNAG_02347	291.046	-1.60153	0.091846	-17.4371	4.31e-68	1.49e-66
CNAG_04339	990.282	0.623668	0.0358789	17.3826	1.12e-67	3.84e-66
CNAG_04344	80.724	-3.05528	0.17583	-17.3764	1.25e-67	4.26e-66
CNAG_02523	393.733	-1.33194	0.076683	-17.3695	1.41e-67	4.79e-66
CNAG_04601	1281.41	0.744817	0.0429255	17.3514	1.93e-67	6.53e-66
CNAG_02360	588.658	0.943313	0.054634	17.2661	8.47e-67	2.86e-65
CNAG_03480	212.175	-1.58772	0.0919625	-17.2648	8.66e-67	2.91e-65
CNAG_12492	417.87	1.58146	0.091655	17.2545	1.04e-66	3.47e-65
CNAG_04835	117.254	-2.04574	0.118599	-17.2491	1.14e-66	3.79e-65
CNAG_06295	126.08	-1.90201	0.110304	-17.2433	1.26e-66	4.17e-65
CNAG_05077	1366.31	0.64471	0.0374532	17.2138	2.09e-66	6.92e-65
CNAG_00393	605.936	1.58493	0.0921015	17.2085	2.29e-66	7.54e-65
CNAG_00863	201.985	-1.59202	0.0926286	-17.1871	3.32e-66	1.09e-64
CNAG_04968	130.679	-1.89153	0.110142	-17.1736	4.19e-66	1.37e-64
CNAG_05653	292.943	-2.04647	0.11917	-17.1726	4.26e-66	1.38e-64
CNAG_13186	366.02	1.05682	0.061565	17.166	4.77e-66	1.54e-64
CNAG_00445	1250.33	0.748589	0.0437699	17.1028	1.41e-65	4.56e-64
CNAG_00097	122.797	-1.86955	0.109672	-17.0467	3.7e-65	1.19e-63
CNAG_01108	346.101	-1.61245	0.0946047	-17.0441	3.87e-65	1.24e-63
CNAG_04749	108.174	-1.95095	0.114523	-17.0355	4.48e-65	1.43e-63
CNAG_01354	660.772	1.34046	0.0787957	17.0119	6.7e-65	2.12e-63
CNAG_00836	110.834	-2.27337	0.133664	-17.0081	7.16e-65	2.26e-63
CNAG_03920	814.808	0.702729	0.0413477	16.9956	8.85e-65	2.78e-63
CNAG_02562	92.8051	-2.32282	0.136845	-16.9741	1.28e-64	4e-63
CNAG_00178	624.674	-0.843468	0.0497546	-16.9526	1.84e-64	5.74e-63
CNAG_05032	406.896	-2.2273	0.131487	-16.9393	2.31e-64	7.16e-63
CNAG_04130	883.983	0.73666	0.0435619	16.9107	3.75e-64	1.16e-62
CNAG_00601	58.2263	3.07743	0.182063	16.9031	4.27e-64	1.32e-62
CNAG_05463	703.695	0.762217	0.0451289	16.8898	5.35e-64	1.64e-62
CNAG_00707	358.401	1.2551	0.074357	16.8794	6.38e-64	1.95e-62
CNAG_04727	438.626	-1.2836	0.0760933	-16.8687	7.64e-64	2.33e-62
CNAG_06908	877.191	0.750718	0.0445418	16.8542	9.77e-64	2.96e-62
CNAG_07162	136.603	-1.70558	0.101442	-16.8134	1.95e-63	5.88e-62
CNAG_02764	82.3533	-2.69448	0.160727	-16.7643	4.45e-63	1.34e-61
CNAG_05994	1491.81	0.854687	0.051043	16.7445	6.22e-63	1.86e-61
CNAG_03243	75.4033	-2.73263	0.163359	-16.7277	8.24e-63	2.46e-61
CNAG_05430	333.055	-1.03136	0.0616658	-16.7249	8.63e-63	2.57e-61
CNAG_02980	193.864	-1.33684	0.0799871	-16.7132	1.05e-62	3.11e-61
CNAG_01602	554.014	-0.934143	0.0558975	-16.7117	1.08e-62	3.18e-61
CNAG_06849	818.72	0.727907	0.0436062	16.6927	1.48e-62	4.35e-61
CNAG_05906	73.4229	-2.71362	0.16286	-16.6623	2.47e-62	7.22e-61
CNAG_00609	601.716	-0.897648	0.0540293	-16.6141	5.51e-62	1.61e-60
CNAG_06917	230.87	-1.37736	0.0829182	-16.611	5.8e-62	1.69e-60
CNAG_07766	172.964	-1.79287	0.107956	-16.6075	6.15e-62	1.78e-60
CNAG_01239	570.229	-0.940186	0.0566448	-16.5979	7.21e-62	2.08e-60
CNAG_01947	111.622	-1.90272	0.114897	-16.5603	1.35e-61	3.88e-60
CNAG_06601	319.669	-1.55741	0.0942737	-16.5201	2.63e-61	7.53e-60
CNAG_06282	693.515	-1.40167	0.0848655	-16.5163	2.8e-61	7.99e-60
CNAG_02603	141.555	-3.21465	0.195071	-16.4794	5.16e-61	1.47e-59
CNAG_12958	139.856	-2.08188	0.126346	-16.4777	5.31e-61	1.5e-59
CNAG_03600	106.68	-2.36291	0.143419	-16.4756	5.5e-61	1.55e-59
CNAG_01209	464.441	-1.7608	0.106907	-16.4703	5.99e-61	1.68e-59
CNAG_04523	77.5153	-3.78686	0.230019	-16.4632	6.74e-61	1.89e-59
CNAG_07912	49.1299	2.90018	0.176542	16.4277	1.21e-60	3.38e-59
CNAG_02102	123.558	-1.75016	0.106861	-16.3779	2.75e-60	7.65e-59
CNAG_00774	787.156	0.902038	0.055104	16.3697	3.15e-60	8.72e-59
CNAG_04640	2076.81	0.630844	0.038576	16.3533	4.12e-60	1.14e-58
CNAG_06489	754.052	0.721271	0.044125	16.3461	4.64e-60	1.28e-58
CNAG_02048	172.131	-1.81975	0.111523	-16.3173	7.44e-60	2.04e-58
CNAG_01739	432.529	-0.904668	0.0554604	-16.312	8.11e-60	2.22e-58
CNAG_04349	269.506	-1.15837	0.0711146	-16.2887	1.19e-59	3.23e-58
CNAG_02867	651.811	0.816823	0.0503425	16.2253	3.34e-59	9.06e-58
CNAG_06100	308.222	-1.07337	0.0661762	-16.2199	3.64e-59	9.85e-58
CNAG_01382	428.634	0.810367	0.049997	16.2083	4.41e-59	1.19e-57
CNAG_07741	636.052	-0.70444	0.043492	-16.197	5.29e-59	1.42e-57
CNAG_02655	822.358	0.80049	0.0494798	16.1781	7.2e-59	1.93e-57
CNAG_04677	72.8983	-3.71823	0.229929	-16.1712	8.05e-59	2.15e-57
CNAG_03717	94.4375	-2.14977	0.132976	-16.1666	8.67e-59	2.3e-57
CNAG_01165	150.512	-1.7785	0.110015	-16.166	8.76e-59	2.32e-57
CNAG_03473	100.065	-1.99975	0.123756	-16.1589	9.83e-59	2.6e-57
CNAG_04901	204.115	-2.01917	0.125054	-16.1464	1.2e-58	3.16e-57
CNAG_00443	63.0175	-4.16238	0.258508	-16.1016	2.49e-58	6.52e-57
CNAG_04697	309.972	-1.33735	0.0830807	-16.0969	2.68e-58	7e-57
CNAG_02953	1452.01	-0.747265	0.0464406	-16.0908	2.96e-58	7.71e-57
CNAG_02590	94.9247	-2.36076	0.146831	-16.078	3.64e-58	9.44e-57
CNAG_05156	639.199	0.701677	0.0436437	16.0774	3.67e-58	9.5e-57
CNAG_02418	1018.94	0.671269	0.0417532	16.0771	3.69e-58	9.52e-57
CNAG_01681	641.976	0.786321	0.0489243	16.0722	4e-58	1.03e-56
CNAG_12416	149.63	-3.04486	0.189487	-16.069	4.21e-58	1.08e-56
CNAG_00462	752.453	0.647636	0.0403361	16.056	5.19e-58	1.32e-56
CNAG_01375	1308.91	0.574685	0.0358211	16.0432	6.38e-58	1.62e-56
CNAG_04218	77.046	-2.12864	0.132834	-16.0248	8.58e-58	2.17e-56
CNAG_05144	558.198	1.18787	0.0741284	16.0245	8.62e-58	2.18e-56
CNAG_06060	1477.97	0.81182	0.050726	16.004	1.2e-57	3.02e-56
CNAG_03876	831.789	0.762808	0.0476983	15.9923	1.45e-57	3.63e-56
CNAG_04498	364.994	-1.12912	0.070692	-15.9724	1.99e-57	4.98e-56
CNAG_04795	218.702	-1.20821	0.0756525	-15.9705	2.05e-57	5.12e-56
CNAG_01238	835.104	0.663646	0.0416899	15.9186	4.71e-57	1.17e-55
CNAG_07770	920.774	0.91922	0.0577894	15.9064	5.72e-57	1.42e-55
CNAG_00590	426.665	-0.977181	0.0614381	-15.9051	5.84e-57	1.44e-55
CNAG_00992	879.728	0.67596	0.0425148	15.8994	6.4e-57	1.58e-55
CNAG_03386	476.688	0.799345	0.0502887	15.8951	6.85e-57	1.68e-55
CNAG_04731	108.371	-1.70614	0.107427	-15.8818	8.47e-57	2.07e-55
CNAG_05460	97.7072	-1.8057	0.113948	-15.8467	1.48e-56	3.62e-55
CNAG_01605	320.924	0.892154	0.0563152	15.8421	1.59e-56	3.87e-55
CNAG_06510	199.201	-1.65513	0.104491	-15.8399	1.65e-56	4e-55
CNAG_03452	258.321	-1.34559	0.0850349	-15.824	2.12e-56	5.13e-55
CNAG_06433	240.826	-1.20057	0.0760393	-15.7889	3.71e-56	8.94e-55
CNAG_02009	366.176	-1.06898	0.0677345	-15.7819	4.14e-56	9.95e-55
CNAG_07341	145.065	-1.78997	0.113442	-15.7787	4.36e-56	1.04e-54
CNAG_01337	260.415	-1.07708	0.0683608	-15.7558	6.27e-56	1.5e-54
CNAG_01400	832.437	0.655174	0.0416147	15.7438	7.58e-56	1.8e-54
CNAG_00651	105.234	-2.26551	0.143963	-15.7368	8.46e-56	2.01e-54
CNAG_03137	161.906	-1.47452	0.0937096	-15.735	8.71e-56	2.06e-54
CNAG_00498	382.168	-1.57237	0.0999369	-15.7336	8.9e-56	2.1e-54
CNAG_06880	375.972	0.875282	0.055788	15.6894	1.79e-55	4.2e-54
CNAG_06804	766.114	0.703174	0.0448835	15.6666	2.56e-55	5.99e-54
CNAG_00136	1522.41	0.7019	0.0449604	15.6115	6.08e-55	1.42e-53
CNAG_03067	77.359	-3.08136	0.197428	-15.6075	6.47e-55	1.51e-53
CNAG_01420	447.984	0.863657	0.0553675	15.5986	7.44e-55	1.73e-53
CNAG_12934	52.3001	3.0254	0.194129	15.5845	9.28e-55	2.15e-53
CNAG_00456	886.707	0.792872	0.0509391	15.5651	1.26e-54	2.9e-53
CNAG_00541	183.493	-1.32411	0.0851307	-15.5539	1.5e-54	3.45e-53
CNAG_01059	294.817	-0.952774	0.06127	-15.5504	1.58e-54	3.63e-53
CNAG_04832	299.668	-1.19699	0.0771019	-15.5248	2.36e-54	5.39e-53
CNAG_03394	95.6386	-2.14959	0.138468	-15.5241	2.38e-54	5.44e-53
CNAG_03914	309.427	-1.00385	0.0646975	-15.516	2.7e-54	6.15e-53
CNAG_02585	1098.96	0.70472	0.0455208	15.4813	4.64e-54	1.05e-52
CNAG_04946	108.134	-2.14984	0.138897	-15.478	4.89e-54	1.1e-52
CNAG_03756	509.458	-1.32613	0.0856868	-15.4765	5e-54	1.13e-52
CNAG_03525	957.634	0.741748	0.048021	15.4463	7.99e-54	1.8e-52
CNAG_00891	1237.91	0.666024	0.0431335	15.441	8.68e-54	1.94e-52
CNAG_00930	1359.87	0.686117	0.0444745	15.4272	1.07e-53	2.4e-52
CNAG_01425	85.0238	-2.08892	0.135423	-15.4252	1.11e-53	2.47e-52
CNAG_02295	66.8505	-2.53897	0.164781	-15.4082	1.44e-53	3.21e-52
CNAG_06009	257.005	-2.53261	0.164387	-15.4064	1.48e-53	3.29e-52
CNAG_02856	907.31	-0.618431	0.0401505	-15.4028	1.57e-53	3.46e-52
CNAG_04655	183.389	-1.88843	0.122767	-15.3822	2.15e-53	4.74e-52
CNAG_00691	520.864	0.720598	0.0468856	15.3693	2.63e-53	5.78e-52
CNAG_02041	1274.31	0.799101	0.0520789	15.344	3.88e-53	8.5e-52
CNAG_04337	77.4547	2.17989	0.142072	15.3436	3.91e-53	8.54e-52
CNAG_03100	775.633	0.641947	0.0418539	15.3378	4.27e-53	9.31e-52
CNAG_00514	413.807	-1.11235	0.0725946	-15.3228	5.38e-53	1.17e-51
CNAG_01062	1047.69	0.749797	0.0489557	15.3158	5.99e-53	1.3e-51
CNAG_05520	497.85	-2.63883	0.172314	-15.3141	6.16e-53	1.33e-51
CNAG_07674	172.578	-1.37202	0.0900305	-15.2395	1.93e-52	4.16e-51
CNAG_02942	872.742	0.710549	0.0466489	15.2319	2.17e-52	4.67e-51
CNAG_03587	212.387	-1.77109	0.116301	-15.2285	2.29e-52	4.9e-51
CNAG_01011	202.773	-1.22788	0.0806642	-15.2222	2.52e-52	5.38e-51
CNAG_04262	199.512	-1.38282	0.0908789	-15.216	2.77e-52	5.9e-51
CNAG_06893	292.112	-1.2039	0.0791377	-15.2128	2.91e-52	6.18e-51
CNAG_02224	144.864	-1.41791	0.093228	-15.2091	3.08e-52	6.52e-51
CNAG_04866	251.306	-1.53004	0.100667	-15.1991	3.59e-52	7.58e-51
CNAG_00649	1217.13	0.586216	0.0386176	15.18	4.8e-52	1.01e-50
CNAG_02001	526.757	-0.910878	0.060279	-15.111	1.37e-51	2.88e-50
CNAG_00268	1087.62	0.660098	0.0437036	15.104	1.52e-51	3.19e-50
CNAG_04172	422.601	-0.945327	0.0628335	-15.0449	3.73e-51	7.79e-50
CNAG_00582	419.841	0.766469	0.0509673	15.0385	4.11e-51	8.57e-50
CNAG_06332	930.303	-0.59477	0.0395627	-15.0336	4.42e-51	9.19e-50
CNAG_07685	108.631	-1.9253	0.128208	-15.0171	5.67e-51	1.18e-49
CNAG_04453	200.204	-1.20242	0.080147	-15.0026	7.06e-51	1.46e-49
CNAG_06977	99.2108	-2.01617	0.13449	-14.9912	8.38e-51	1.73e-49
CNAG_02364	222.933	-1.07766	0.0718963	-14.989	8.66e-51	1.78e-49
CNAG_02344	59.5307	-2.93972	0.196131	-14.9886	8.72e-51	1.79e-49
CNAG_06692	145.788	-1.35527	0.0904481	-14.984	9.34e-51	1.91e-49
CNAG_05425	1260.17	0.664368	0.0444656	14.9412	1.78e-50	3.63e-49
CNAG_05302	339.832	1.09823	0.0735157	14.9387	1.85e-50	3.76e-49
CNAG_05412	98.0835	1.66617	0.111537	14.9384	1.86e-50	3.76e-49
CNAG_06499	472.141	1.28	0.0856878	14.938	1.86e-50	3.77e-49
CNAG_06167	1269.5	0.604858	0.0404958	14.9363	1.91e-50	3.86e-49
CNAG_01678	996.892	0.7394	0.0495589	14.9196	2.46e-50	4.95e-49
CNAG_02994	1547.45	0.56612	0.0379493	14.9178	2.52e-50	5.07e-49
CNAG_07538	1510.88	0.685106	0.0459391	14.9134	2.7e-50	5.41e-49
CNAG_05829	809.423	-0.604214	0.0405531	-14.8993	3.33e-50	6.65e-49
CNAG_06577	1352.15	0.565789	0.038001	14.8888	3.9e-50	7.77e-49
CNAG_01125	1526.47	0.675194	0.0453779	14.8794	4.49e-50	8.92e-49
CNAG_00444	85.6447	-1.87876	0.12639	-14.8648	5.58e-50	1.11e-48
CNAG_04792	1011.72	-0.884737	0.0595495	-14.8572	6.25e-50	1.24e-48
CNAG_03084	465.478	-0.951434	0.0641526	-14.8308	9.26e-50	1.83e-48
CNAG_00604	409.667	-0.889773	0.0601059	-14.8034	1.39e-49	2.74e-48
CNAG_04585	504.604	0.895396	0.0604883	14.8028	1.41e-49	2.76e-48
CNAG_07988	284.856	-1.92255	0.130148	-14.7719	2.22e-49	4.35e-48
CNAG_07523	146.172	-1.35719	0.0919033	-14.7676	2.37e-49	4.63e-48
CNAG_05620	469.605	-0.899307	0.0609706	-14.7499	3.08e-49	6e-48
CNAG_04776	714.202	0.576906	0.0391368	14.7408	3.53e-49	6.85e-48
CNAG_12365	45.8585	3.51641	0.238905	14.7189	4.88e-49	9.45e-48
CNAG_04926	121.132	-1.52811	0.103861	-14.713	5.32e-49	1.03e-47
CNAG_05153	401.979	-1.20715	0.0820506	-14.7123	5.37e-49	1.04e-47
CNAG_04171	707.854	0.592688	0.0403634	14.6838	8.19e-49	1.57e-47
CNAG_07708	108.12	-2.47781	0.169045	-14.6577	1.2e-48	2.31e-47
CNAG_01577	806.877	-1.71303	0.116925	-14.6506	1.33e-48	2.55e-47
CNAG_07015	343.465	-1.17757	0.0804927	-14.6295	1.82e-48	3.48e-47
CNAG_07583	646.72	0.720288	0.0492551	14.6236	1.99e-48	3.78e-47
CNAG_05740	157.36	-1.39299	0.0953228	-14.6134	2.31e-48	4.38e-47
CNAG_06554	393.663	-0.797836	0.0546041	-14.6113	2.38e-48	4.51e-47
CNAG_00029	55.4459	-2.7481	0.188127	-14.6077	2.51e-48	4.74e-47
CNAG_04041	714.835	-0.734436	0.0503061	-14.5993	2.84e-48	5.35e-47
CNAG_06813	519.802	-0.715677	0.049028	-14.5973	2.92e-48	5.5e-47
CNAG_12756	47.0981	4.08612	0.280221	14.5818	3.67e-48	6.88e-47
CNAG_01760	319.184	0.940607	0.0646146	14.5572	5.26e-48	9.84e-47
CNAG_00787	486.571	-1.36907	0.0941259	-14.5451	6.27e-48	1.17e-46
CNAG_02490	182.43	-1.59915	0.109969	-14.5418	6.58e-48	1.23e-46
CNAG_06590	61.2319	-3.14133	0.216061	-14.5391	6.85e-48	1.27e-46
CNAG_06623	587.712	0.96732	0.0665326	14.539	6.85e-48	1.27e-46
CNAG_02393	603.251	-1.03588	0.0712623	-14.5361	7.15e-48	1.32e-46
CNAG_01835	390.788	1.08045	0.0743304	14.5358	7.18e-48	1.33e-46
CNAG_01520	305.033	-0.926294	0.0637398	-14.5324	7.55e-48	1.39e-46
CNAG_06232	473.044	0.885419	0.0609337	14.5309	7.73e-48	1.42e-46
CNAG_06197	437.895	-0.768963	0.0529571	-14.5205	8.99e-48	1.65e-46
CNAG_00305	665.365	0.588256	0.040515	14.5194	9.13e-48	1.67e-46
CNAG_03133	137.642	-1.66793	0.114877	-14.5193	9.15e-48	1.67e-46
CNAG_00098	255.815	-1.3314	0.0917094	-14.5176	9.37e-48	1.7e-46
CNAG_06156	747.193	-1.03719	0.0715412	-14.4978	1.25e-47	2.27e-46
CNAG_06881	482.765	0.757047	0.0522274	14.4952	1.3e-47	2.35e-46
CNAG_06963	612.776	1.22033	0.0842237	14.4892	1.42e-47	2.56e-46
CNAG_03475	700.876	-0.743641	0.0513345	-14.4862	1.48e-47	2.67e-46
CNAG_02861	153.952	-1.30749	0.0903176	-14.4766	1.7e-47	3.06e-46
CNAG_04358	392.208	-0.827738	0.0573105	-14.443	2.77e-47	4.98e-46
CNAG_04168	206.869	-1.07713	0.0746619	-14.4268	3.51e-47	6.29e-46
CNAG_03710	1031.59	0.603625	0.0418627	14.4192	3.92e-47	7e-46
CNAG_02819	199.556	-1.59464	0.110805	-14.3914	5.86e-47	1.04e-45
CNAG_00936	317.317	-0.97536	0.0677926	-14.3874	6.21e-47	1.1e-45
CNAG_04524	1214.08	0.879256	0.0612012	14.3666	8.38e-47	1.49e-45
CNAG_05799	1481.76	0.725981	0.0505456	14.3629	8.84e-47	1.56e-45
CNAG_03944	851.413	0.556846	0.0387739	14.3614	9.04e-47	1.6e-45
CNAG_00714	112.247	-1.58032	0.1101	-14.3534	1.01e-46	1.79e-45
CNAG_01856	144.279	-1.39435	0.0971469	-14.353	1.02e-46	1.79e-45
CNAG_02156	724.9	0.635159	0.044258	14.3513	1.05e-46	1.83e-45
CNAG_04690	159.399	-1.47949	0.103109	-14.3487	1.09e-46	1.9e-45
CNAG_04398	549.489	-0.689642	0.0480908	-14.3404	1.22e-46	2.14e-45
CNAG_03718	443.467	-0.794202	0.055386	-14.3394	1.24e-46	2.16e-45
CNAG_00828	140.685	-2.09356	0.146037	-14.3358	1.31e-46	2.27e-45
CNAG_00830	344.375	-1.21109	0.0844973	-14.3329	1.36e-46	2.36e-45
CNAG_06832	63.8273	-2.94255	0.205737	-14.3025	2.11e-46	3.65e-45
CNAG_06246	1637.37	0.682996	0.0477717	14.2971	2.28e-46	3.94e-45
CNAG_07403	228.77	-1.24009	0.0867651	-14.2925	2.44e-46	4.19e-45
CNAG_03922	59.1032	-3.16603	0.221618	-14.286	2.68e-46	4.6e-45
CNAG_01497	81.5459	-2.13868	0.149987	-14.2592	3.93e-46	6.74e-45
CNAG_02524	292.327	-2.05291	0.143995	-14.2568	4.06e-46	6.95e-45
CNAG_07678	89.7023	-1.79805	0.126236	-14.2436	4.91e-46	8.39e-45
CNAG_06249	277.829	-0.940735	0.0660629	-14.24	5.17e-46	8.81e-45
CNAG_05376	231.828	-1.17927	0.0828221	-14.2386	5.28e-46	8.97e-45
CNAG_03128	275.685	-1.94472	0.136736	-14.2225	6.64e-46	1.13e-44
CNAG_05748	390.627	-0.977353	0.0689448	-14.1759	1.29e-45	2.19e-44
CNAG_04060	78.3942	-2.32901	0.164462	-14.1614	1.59e-45	2.68e-44
CNAG_04387	284.976	0.889953	0.0628726	14.1549	1.74e-45	2.94e-44
CNAG_05339	388.143	0.736903	0.0520915	14.1463	1.97e-45	3.31e-44
CNAG_07365	536.242	-0.827651	0.0585151	-14.1442	2.03e-45	3.4e-44
CNAG_03146	1178.13	0.675701	0.0477966	14.137	2.25e-45	3.76e-44
CNAG_06665	81.8796	-1.92299	0.13619	-14.1198	2.87e-45	4.79e-44
CNAG_00035	191.664	-1.45466	0.103062	-14.1144	3.1e-45	5.16e-44
CNAG_06193	866.212	-0.800025	0.0567176	-14.1054	3.52e-45	5.85e-44
CNAG_01619	323.031	-0.894759	0.0636038	-14.0677	6e-45	9.96e-44
CNAG_00144	51.1301	-2.61849	0.186148	-14.0667	6.08e-45	1.01e-43
CNAG_03019	762.353	-0.708815	0.0504311	-14.0551	7.16e-45	1.18e-43
CNAG_04618	87.7328	-1.91299	0.136463	-14.0184	1.2e-44	1.98e-43
CNAG_06354	304.602	-1.62658	0.116051	-14.0161	1.24e-44	2.04e-43
CNAG_07589	56.0967	-2.90358	0.207371	-14.0018	1.52e-44	2.49e-43
CNAG_02288	89.4387	-1.92519	0.137704	-13.9807	2.05e-44	3.35e-43
CNAG_02027	297.648	-1.02161	0.0730895	-13.9775	2.14e-44	3.5e-43
CNAG_00359	117.408	-1.92052	0.13744	-13.9735	2.26e-44	3.69e-43
CNAG_02860	1528.75	0.637164	0.04561	13.9698	2.38e-44	3.87e-43
CNAG_06384	333.039	-1.0986	0.0786407	-13.9699	2.38e-44	3.87e-43
CNAG_04097	47.9626	-3.55523	0.25454	-13.9673	2.47e-44	4e-43
CNAG_00235	290.722	-3.41933	0.244968	-13.9583	2.8e-44	4.53e-43
CNAG_07476	155.079	-1.71641	0.123005	-13.954	2.98e-44	4.8e-43
CNAG_02057	195.218	-1.45905	0.104595	-13.9495	3.17e-44	5.1e-43
CNAG_07813	617.51	0.605092	0.0433917	13.9449	3.38e-44	5.43e-43
CNAG_03061	470.408	-2.53929	0.182507	-13.9134	5.25e-44	8.43e-43
CNAG_07986	317.445	1.13705	0.0818756	13.8875	7.54e-44	1.21e-42
CNAG_06540	48.9834	-2.47981	0.178809	-13.8685	9.83e-44	1.57e-42
CNAG_00418	1028.61	0.75989	0.0548177	13.8621	1.07e-43	1.71e-42
CNAG_02143	282.121	1.70607	0.123211	13.8467	1.33e-43	2.12e-42
CNAG_12314	56.5741	-3.73141	0.26958	-13.8416	1.43e-43	2.27e-42
CNAG_06334	935.744	0.589395	0.0426504	13.8192	1.95e-43	3.09e-42
CNAG_00622	649.959	0.597953	0.0433404	13.7967	2.67e-43	4.22e-42
CNAG_04862	384.136	-1.66355	0.120698	-13.7827	3.24e-43	5.11e-42
CNAG_01552	404.824	0.748937	0.0543768	13.7731	3.7e-43	5.83e-42
CNAG_12536	43.3598	-4.00281	0.290734	-13.7679	3.97e-43	6.24e-42
CNAG_03755	120.5	-1.6131	0.117168	-13.7674	4e-43	6.28e-42
CNAG_01946	454.086	-1.99684	0.14547	-13.7268	7.02e-43	1.1e-41
CNAG_00879	1913.48	0.634387	0.0462231	13.7245	7.25e-43	1.13e-41
CNAG_05590	2207.55	0.753547	0.0549106	13.7232	7.38e-43	1.15e-41
CNAG_02054	363.084	-1.03627	0.0755295	-13.7201	7.7e-43	1.2e-41
CNAG_03562	224.609	-1.00107	0.0730184	-13.7098	8.87e-43	1.38e-41
CNAG_01890	1954.52	0.608543	0.0444083	13.7034	9.69e-43	1.5e-41
CNAG_00024	1748.85	0.577225	0.0421328	13.7001	1.01e-42	1.57e-41
CNAG_06276	969.05	-0.740472	0.0540672	-13.6954	1.08e-42	1.67e-41
CNAG_01964	88.0052	-1.82684	0.133429	-13.6915	1.14e-42	1.76e-41
CNAG_04662	245.482	-1.6498	0.120656	-13.6735	1.46e-42	2.25e-41
CNAG_05732	329.114	0.878798	0.0643032	13.6665	1.61e-42	2.47e-41
CNAG_00996	928.757	-0.662147	0.0485024	-13.6518	1.97e-42	3.01e-41
CNAG_01236	588.761	0.717161	0.0525343	13.6513	1.98e-42	3.03e-41
CNAG_02553	76.0683	-1.93767	0.142261	-13.6205	3.02e-42	4.61e-41
CNAG_02223	1061.33	-0.811858	0.0596184	-13.6176	3.15e-42	4.79e-41
CNAG_00433	82.811	-1.87815	0.138029	-13.6069	3.64e-42	5.53e-41
CNAG_00675	154.959	-1.24928	0.0918892	-13.5955	4.26e-42	6.46e-41
CNAG_02924	162.672	-1.57426	0.115809	-13.5936	4.37e-42	6.61e-41
CNAG_04334	589.22	0.583515	0.0429378	13.5898	4.61e-42	6.95e-41
CNAG_05169	112.136	-1.48799	0.109571	-13.5801	5.25e-42	7.92e-41
CNAG_00354	1097.94	0.453684	0.0334572	13.5601	6.9e-42	1.04e-40
CNAG_06560	580.48	-1.11348	0.0821672	-13.5514	7.77e-42	1.17e-40
CNAG_13200	86.3327	1.85843	0.137156	13.5497	7.95e-42	1.19e-40
CNAG_07358	68.6438	-2.19259	0.161937	-13.5398	9.1e-42	1.36e-40
CNAG_01728	594.713	0.649188	0.0479513	13.5385	9.27e-42	1.38e-40
CNAG_06316	350.911	0.7483	0.055294	13.5331	9.97e-42	1.49e-40
CNAG_07334	1174.75	0.496163	0.0366875	13.524	1.13e-41	1.68e-40
CNAG_03545	110.618	-2.05004	0.151784	-13.5062	1.44e-41	2.13e-40
CNAG_03745	48.7873	-3.20172	0.237051	-13.5065	1.43e-41	2.13e-40
CNAG_02449	411.874	1.30555	0.096742	13.4952	1.67e-41	2.47e-40
CNAG_01477	758.431	-0.529659	0.0392632	-13.49	1.79e-41	2.64e-40
CNAG_03281	671.799	0.651134	0.0482875	13.4845	1.93e-41	2.84e-40
CNAG_00074	1074.69	0.556925	0.0413093	13.4818	2e-41	2.94e-40
CNAG_00475	168.84	-1.17304	0.087066	-13.473	2.25e-41	3.31e-40
CNAG_04244	555.975	-0.794405	0.0591714	-13.4255	4.29e-41	6.28e-40
CNAG_12200	64.4417	-2.18445	0.162728	-13.424	4.38e-41	6.4e-40
CNAG_05632	93.6056	1.49333	0.111253	13.4228	4.44e-41	6.48e-40
CNAG_02977	1001.3	-0.779404	0.058156	-13.402	5.89e-41	8.58e-40
CNAG_06096	454.66	0.698558	0.0521722	13.3895	6.97e-41	1.01e-39
CNAG_06829	532.832	-0.889745	0.0664636	-13.387	7.21e-41	1.05e-39
CNAG_05202	735.561	0.75358	0.0562997	13.3851	7.39e-41	1.07e-39
CNAG_07540	468.705	2.24332	0.167663	13.3799	7.93e-41	1.15e-39
CNAG_02978	60.3882	-2.4566	0.183615	-13.3791	8.01e-41	1.16e-39
CNAG_01683	1111.23	0.769957	0.0575686	13.3746	8.51e-41	1.23e-39
CNAG_02365	200.795	-1.2902	0.0966265	-13.3525	1.15e-40	1.65e-39
CNAG_00528	251.244	-0.966663	0.0724055	-13.3507	1.17e-40	1.68e-39
CNAG_01028	219.994	0.96259	0.0722314	13.3265	1.62e-40	2.32e-39
CNAG_06148	272.006	-1.14958	0.0862736	-13.3248	1.66e-40	2.37e-39
CNAG_03676	222.784	-1.00713	0.0755915	-13.3233	1.69e-40	2.42e-39
CNAG_00397	88.4133	-1.63564	0.122827	-13.3166	1.85e-40	2.64e-39
CNAG_01820	1344.03	0.543461	0.0408111	13.3165	1.86e-40	2.64e-39
CNAG_06727	300.044	-0.915493	0.0687527	-13.3157	1.88e-40	2.66e-39
CNAG_06955	53.1545	-2.95198	0.222026	-13.2957	2.45e-40	3.47e-39
CNAG_04456	247.526	-1.1792	0.0887841	-13.2816	2.96e-40	4.18e-39
CNAG_07981	92.5382	1.52307	0.114699	13.2789	3.07e-40	4.33e-39
CNAG_03811	277.215	-0.872251	0.0657499	-13.2662	3.64e-40	5.12e-39
CNAG_04090	1404.35	0.57512	0.0433774	13.2585	4.03e-40	5.66e-39
CNAG_00654	209.228	0.907814	0.0685017	13.2524	4.37e-40	6.13e-39
CNAG_04122	43.3078	-2.8894	0.218119	-13.2469	4.7e-40	6.59e-39
CNAG_06136	531.095	-2.5593	0.193308	-13.2395	5.19e-40	7.25e-39
CNAG_05660	436.343	0.68337	0.0517022	13.2174	6.96e-40	9.71e-39
CNAG_07555	539.996	-0.989523	0.0748965	-13.2119	7.49e-40	1.04e-38
CNAG_02904	94.278	-1.48081	0.112095	-13.2103	7.65e-40	1.06e-38
CNAG_02114	1354.82	0.485256	0.036744	13.2064	8.06e-40	1.12e-38
CNAG_02511	278.972	-0.804647	0.0611625	-13.1559	1.57e-39	2.18e-38
CNAG_05049	241.606	-1.1085	0.0842899	-13.151	1.68e-39	2.32e-38
CNAG_00966	308.577	-0.915901	0.0697505	-13.1311	2.18e-39	3.02e-38
CNAG_06208	1904.03	0.582276	0.0443634	13.1252	2.36e-39	3.26e-38
CNAG_06890	40.8183	-3.93134	0.299536	-13.1248	2.38e-39	3.27e-38
CNAG_01671	40.763	-4.78742	0.365319	-13.1048	3.09e-39	4.25e-38
CNAG_02345	81.3135	-2.24662	0.171476	-13.1017	3.22e-39	4.41e-38
CNAG_05725	1114.3	0.699591	0.0533973	13.1016	3.22e-39	4.41e-38
CNAG_12064	41.1345	2.41544	0.184413	13.098	3.38e-39	4.62e-38
CNAG_04868	188.92	-1.39847	0.106775	-13.0973	3.41e-39	4.65e-38
CNAG_00979	841.188	0.79951	0.0610887	13.0877	3.87e-39	5.27e-38
CNAG_05602	440.142	-1.15941	0.0886086	-13.0846	4.03e-39	5.48e-38
CNAG_02069	473.792	0.663136	0.0507765	13.0599	5.58e-39	7.57e-38
CNAG_00011	392.522	-1.09641	0.0839851	-13.0548	5.96e-39	8.08e-38
CNAG_05558	351.071	-1.56453	0.119892	-13.0495	6.39e-39	8.64e-38
CNAG_12296	48.695	2.49437	0.191205	13.0455	6.74e-39	9.1e-38
CNAG_01759	61.7465	-2.27382	0.17446	-13.0335	7.89e-39	1.06e-37
CNAG_02045	58.9759	-3.87889	0.298391	-12.9994	1.23e-38	1.66e-37
CNAG_05116	183.301	-1.1518	0.0886519	-12.9923	1.35e-38	1.82e-37
CNAG_05411	795.371	-0.559259	0.043084	-12.9806	1.58e-38	2.11e-37
CNAG_04621	936.191	0.861437	0.066402	12.9731	1.74e-38	2.33e-37
CNAG_04861	925.809	0.513854	0.039628	12.9669	1.88e-38	2.52e-37
CNAG_07944	367.279	-1.24163	0.0958192	-12.9581	2.11e-38	2.82e-37
CNAG_06493	217.189	1.30602	0.100838	12.9516	2.3e-38	3.06e-37
CNAG_04238	54.6101	-2.2622	0.174698	-12.9492	2.37e-38	3.15e-37
CNAG_04911	147.843	-1.08177	0.0835799	-12.943	2.58e-38	3.42e-37
CNAG_03010	45.7169	-2.6986	0.208606	-12.9363	2.81e-38	3.72e-37
CNAG_01498	203.976	-0.990595	0.0765765	-12.936	2.82e-38	3.73e-37
CNAG_04029	77.2671	-1.74528	0.134974	-12.9306	3.03e-38	3.99e-37
CNAG_00399	383.799	0.702389	0.0543302	12.9282	3.12e-38	4.11e-37
CNAG_00627	155.053	1.70013	0.131583	12.9206	3.45e-38	4.53e-37
CNAG_03976	604.461	0.564827	0.0437599	12.9074	4.09e-38	5.37e-37
CNAG_02405	164.384	-1.56845	0.121521	-12.9068	4.12e-38	5.4e-37
CNAG_06474	733.667	0.514255	0.0399275	12.8797	5.85e-38	7.66e-37
CNAG_01536	243.791	-1.76124	0.136915	-12.8638	7.2e-38	9.4e-37
CNAG_02705	61.4779	-2.19395	0.170586	-12.8613	7.44e-38	9.69e-37
CNAG_01174	2249.1	0.500751	0.0389926	12.8422	9.51e-38	1.24e-36
CNAG_03991	848.75	0.509349	0.0396893	12.8334	1.07e-37	1.39e-36
CNAG_00859	581.89	0.749027	0.0584398	12.8171	1.32e-37	1.71e-36
CNAG_12383	73.8102	1.67586	0.13077	12.8153	1.35e-37	1.74e-36
CNAG_03382	504.511	-0.828115	0.0646294	-12.8133	1.38e-37	1.79e-36
CNAG_01435	829.918	0.536131	0.041852	12.8102	1.44e-37	1.86e-36
CNAG_05090	649.039	0.570949	0.044572	12.8096	1.45e-37	1.87e-36
CNAG_03426	123.479	-1.39883	0.109348	-12.7925	1.81e-37	2.32e-36
CNAG_03657	316.241	-1.07062	0.0837641	-12.7814	2.08e-37	2.68e-36
CNAG_01021	597.279	0.591169	0.046289	12.7713	2.37e-37	3.04e-36
CNAG_04872	397.377	0.782336	0.0612575	12.7713	2.37e-37	3.04e-36
CNAG_07511	903.295	0.566734	0.0444064	12.7624	2.66e-37	3.4e-36
CNAG_07539	423.545	-0.941288	0.073894	-12.7383	3.62e-37	4.62e-36
CNAG_02565	929.323	0.550499	0.0432905	12.7164	4.79e-37	6.11e-36
CNAG_03282	433.857	0.625835	0.049217	12.7158	4.83e-37	6.14e-36
CNAG_02181	241.419	-0.869635	0.0684205	-12.7102	5.19e-37	6.59e-36
CNAG_05768	918.627	0.570892	0.0449259	12.7074	5.38e-37	6.82e-36
CNAG_06782	721.43	-0.891744	0.070177	-12.7071	5.4e-37	6.84e-36
CNAG_01112	736.264	0.574762	0.0452509	12.7017	5.79e-37	7.31e-36
CNAG_03139	532.026	-0.917011	0.0722441	-12.6932	6.45e-37	8.13e-36
CNAG_13156	67.1283	-2.19242	0.172765	-12.6902	6.7e-37	8.44e-36
CNAG_02026	70.9094	-1.66721	0.131531	-12.6754	8.1e-37	1.02e-35
CNAG_05313	480.904	-1.15539	0.0911528	-12.6753	8.1e-37	1.02e-35
CNAG_03829	482.313	-0.602408	0.0475514	-12.6686	8.83e-37	1.11e-35
CNAG_02382	437.159	0.795478	0.06283	12.6608	9.75e-37	1.22e-35
CNAG_04010	702.541	0.489663	0.0386801	12.6593	9.94e-37	1.24e-35
CNAG_07599	168.194	-1.34937	0.106685	-12.6482	1.15e-36	1.43e-35
CNAG_01168	850.124	0.502869	0.0397851	12.6396	1.28e-36	1.59e-35
CNAG_07955	437.627	-0.925251	0.0732137	-12.6377	1.31e-36	1.63e-35
CNAG_01795	378.358	-1.51166	0.119677	-12.6312	1.42e-36	1.76e-35
CNAG_05778	309.069	-0.747004	0.0591661	-12.6255	1.53e-36	1.89e-35
CNAG_12731	64.5091	-2.21598	0.175547	-12.6233	1.57e-36	1.94e-35
CNAG_04325	179.905	-1.08705	0.0861717	-12.6149	1.75e-36	2.16e-35
CNAG_05496	1318.63	0.566868	0.0449453	12.6124	1.8e-36	2.22e-35
CNAG_06603	463.242	-0.787378	0.062445	-12.6091	1.88e-36	2.32e-35
CNAG_05076	387.662	0.713755	0.0566088	12.6086	1.89e-36	2.33e-35
CNAG_01926	219.62	-1.19567	0.0948587	-12.6048	1.99e-36	2.44e-35
CNAG_00849	92.2059	-1.43626	0.114217	-12.5748	2.9e-36	3.56e-35
CNAG_05115	165.971	-1.94731	0.155353	-12.5348	4.82e-36	5.89e-35
CNAG_12396	36.5275	3.35453	0.268419	12.4974	7.72e-36	9.43e-35
CNAG_06921	183.943	-1.81516	0.145248	-12.497	7.76e-36	9.46e-35
CNAG_01224	812.378	0.650538	0.0520598	12.496	7.85e-36	9.56e-35
CNAG_07444	116.592	-1.45114	0.116313	-12.4761	1.01e-35	1.23e-34
CNAG_02888	54.6426	-2.28013	0.182846	-12.4702	1.09e-35	1.32e-34
CNAG_02096	123.296	-1.24698	0.10006	-12.4623	1.2e-35	1.45e-34
CNAG_04595	79.1943	-1.50349	0.120641	-12.4625	1.2e-35	1.45e-34
CNAG_01212	508.478	0.608571	0.0488457	12.459	1.25e-35	1.51e-34
CNAG_05667	136.05	1.06841	0.0858428	12.4461	1.47e-35	1.77e-34
CNAG_05244	123.661	-1.53449	0.123301	-12.445	1.49e-35	1.79e-34
CNAG_04648	165.038	-1.55973	0.125348	-12.4432	1.52e-35	1.83e-34
CNAG_07483	360.935	-0.945875	0.0760139	-12.4434	1.52e-35	1.83e-34
CNAG_06336	1219.94	0.49562	0.0398458	12.4385	1.62e-35	1.94e-34
CNAG_04163	1864.82	0.550974	0.0443065	12.4355	1.68e-35	2e-34
CNAG_05292	1582.34	0.546682	0.0439598	12.4359	1.67e-35	2e-34
CNAG_00976	803.948	0.588787	0.0473634	12.4313	1.77e-35	2.11e-34
CNAG_00737	633.767	-0.71777	0.057776	-12.4233	1.95e-35	2.33e-34
CNAG_00396	708.945	0.659888	0.0531353	12.419	2.06e-35	2.45e-34
CNAG_01889	307.457	-0.862807	0.0695002	-12.4145	2.18e-35	2.59e-34
CNAG_00027	331.234	-0.928702	0.0748926	-12.4004	2.6e-35	3.08e-34
CNAG_08022	655.695	0.500047	0.0403313	12.3985	2.66e-35	3.15e-34
CNAG_03367	289.403	-1.12156	0.0904998	-12.393	2.85e-35	3.37e-34
CNAG_07531	346.268	0.751287	0.0606449	12.3883	3.02e-35	3.57e-34
CNAG_01776	92.8774	-1.89328	0.152873	-12.3847	3.16e-35	3.73e-34
CNAG_04320	998.205	0.420518	0.0339577	12.3836	3.21e-35	3.77e-34
CNAG_06331	101.491	-1.30973	0.105775	-12.3822	3.26e-35	3.84e-34
CNAG_12336	36.8037	2.68875	0.217168	12.381	3.31e-35	3.89e-34
CNAG_07752	609.459	0.704644	0.056924	12.3787	3.41e-35	3.99e-34
CNAG_06188	149.767	-1.40094	0.113184	-12.3775	3.46e-35	4.05e-34
CNAG_06447	661.368	0.639948	0.0517474	12.3668	3.95e-35	4.62e-34
CNAG_06769	483.149	-0.686772	0.0555499	-12.3632	4.14e-35	4.82e-34
CNAG_01743	338.822	0.895416	0.0725992	12.3337	5.97e-35	6.95e-34
CNAG_05907	1951.28	0.453819	0.0368077	12.3295	6.29e-35	7.31e-34
CNAG_03855	58.9853	-2.02336	0.164118	-12.3287	6.35e-35	7.37e-34
CNAG_03697	337.533	-1.17945	0.0956705	-12.3282	6.38e-35	7.4e-34
CNAG_01526	1193.25	0.458856	0.0372209	12.3279	6.41e-35	7.42e-34
CNAG_04992	1016.04	-0.512274	0.0415545	-12.3278	6.42e-35	7.42e-34
CNAG_07391	41.3976	-3.1823	0.258142	-12.3277	6.43e-35	7.42e-34
CNAG_03228	774.626	0.555917	0.0451104	12.3235	6.77e-35	7.8e-34
CNAG_01657	656.298	-0.513773	0.0416918	-12.3231	6.8e-35	7.83e-34
CNAG_02921	910.728	0.537082	0.0436346	12.3086	8.14e-35	9.35e-34
CNAG_02930	327.74	-0.889049	0.0722442	-12.3062	8.39e-35	9.63e-34
CNAG_03330	212.755	-0.957385	0.0778156	-12.3033	8.7e-35	9.97e-34
CNAG_07659	1175.39	0.51954	0.0422445	12.2984	9.24e-35	1.06e-33
CNAG_13043	88.5722	-1.67523	0.136311	-12.2897	1.03e-34	1.17e-33
CNAG_05318	173.405	-0.972263	0.0791408	-12.2852	1.09e-34	1.24e-33
CNAG_06697	137.594	-1.49782	0.121998	-12.2774	1.2e-34	1.36e-33
CNAG_02993	581.711	0.548344	0.0446657	12.2766	1.21e-34	1.38e-33
CNAG_02137	484.557	-0.870281	0.0709922	-12.2588	1.51e-34	1.71e-33
CNAG_06008	65.7896	-1.73362	0.141422	-12.2585	1.51e-34	1.71e-33
CNAG_00279	473.884	0.631282	0.0514981	12.2583	1.52e-34	1.72e-33
CNAG_00422	376.549	-1.1645	0.0950532	-12.251	1.66e-34	1.88e-33
CNAG_01893	596.211	0.662015	0.0541387	12.2281	2.2e-34	2.48e-33
CNAG_03455	406.273	0.752975	0.0615939	12.2248	2.29e-34	2.58e-33
CNAG_01216	829.376	0.62417	0.0510624	12.2237	2.32e-34	2.61e-33
CNAG_00191	126.85	-1.29034	0.105608	-12.2182	2.49e-34	2.79e-33
CNAG_01892	611.789	0.641013	0.0524629	12.2184	2.48e-34	2.79e-33
CNAG_04676	1735.21	0.478957	0.0392069	12.2161	2.55e-34	2.86e-33
CNAG_01164	1697.91	0.461773	0.0378092	12.2132	2.64e-34	2.96e-33
CNAG_04725	414.03	-0.931392	0.0762897	-12.2086	2.8e-34	3.12e-33
CNAG_03427	172.192	-1.10621	0.0906171	-12.2075	2.84e-34	3.16e-33
CNAG_06730	1071.23	0.422613	0.0346209	12.2069	2.86e-34	3.18e-33
CNAG_04495	119.862	-1.26704	0.103872	-12.1981	3.18e-34	3.54e-33
CNAG_04876	411.81	-0.682612	0.0559669	-12.1967	3.24e-34	3.6e-33
CNAG_03729	97.2059	-1.48974	0.122176	-12.1934	3.37e-34	3.74e-33
CNAG_05306	460.935	-0.793741	0.065107	-12.1913	3.46e-34	3.83e-33
CNAG_04884	516.969	0.614235	0.0503896	12.1897	3.53e-34	3.9e-33
CNAG_07434	443.867	0.673161	0.0552442	12.1852	3.73e-34	4.12e-33
CNAG_02151	85.801	-1.57932	0.129692	-12.1775	4.1e-34	4.52e-33
CNAG_00043	738.831	0.619215	0.0508512	12.177	4.12e-34	4.54e-33
CNAG_06652	70.6296	-1.61569	0.132731	-12.1727	4.34e-34	4.78e-33
CNAG_00758	347.884	-1.70094	0.139814	-12.1657	4.73e-34	5.2e-33
CNAG_01833	511.258	0.573624	0.0471808	12.158	5.2e-34	5.7e-33
CNAG_00248	168.724	-1.13091	0.0930477	-12.154	5.46e-34	5.98e-33
CNAG_03999	189.403	-1.32265	0.10887	-12.1489	5.82e-34	6.36e-33
CNAG_05066	76.4611	-1.5168	0.124874	-12.1467	5.97e-34	6.52e-33
CNAG_03291	224.949	-0.904566	0.0744758	-12.1458	6.04e-34	6.59e-33
CNAG_07563	396.539	-0.705253	0.0581571	-12.1267	7.63e-34	8.31e-33
CNAG_03966	220.78	-1.49881	0.123798	-12.1069	9.71e-34	1.06e-32
CNAG_04788	530.315	-1.54742	0.127823	-12.106	9.82e-34	1.07e-32
CNAG_00664	49.581	1.9243	0.159154	12.0908	1.18e-33	1.28e-32
CNAG_02815	1594.2	0.594684	0.0492132	12.0838	1.29e-33	1.39e-32
CNAG_05138	2183.07	0.550725	0.0455806	12.0824	1.31e-33	1.41e-32
CNAG_02674	417.511	1.14814	0.0951905	12.0615	1.69e-33	1.82e-32
CNAG_03782	205.586	1.25182	0.10383	12.0564	1.79e-33	1.94e-32
CNAG_02319	239.693	1.44319	0.11971	12.0557	1.81e-33	1.95e-32
CNAG_12565	41.0996	-3.18028	0.263802	-12.0556	1.81e-33	1.95e-32
CNAG_04981	1763.45	0.585119	0.048617	12.0353	2.32e-33	2.49e-32
CNAG_01305	1078.26	0.437257	0.0363534	12.0279	2.53e-33	2.72e-32
CNAG_01127	323.042	-0.754213	0.0627202	-12.0251	2.62e-33	2.81e-32
CNAG_03381	88.8568	-2.03415	0.169205	-12.0218	2.73e-33	2.92e-32
CNAG_01796	154.601	1.41298	0.11757	12.0183	2.85e-33	3.04e-32
CNAG_02176	1342.3	0.609096	0.0507658	11.9982	3.63e-33	3.87e-32
CNAG_05078	1349.56	0.502858	0.0419959	11.974	4.86e-33	5.18e-32
CNAG_08008	435.144	-2.05485	0.171619	-11.9733	4.9e-33	5.21e-32
CNAG_00961	827.053	0.62071	0.0518462	11.9721	4.97e-33	5.28e-32
CNAG_01559	309.553	-1.15581	0.0966308	-11.9611	5.68e-33	6.03e-32
CNAG_04187	186.676	-1.32578	0.111056	-11.9379	7.51e-33	7.95e-32
CNAG_05774	348.388	0.668382	0.0560109	11.9331	7.96e-33	8.42e-32
CNAG_00935	1035.15	0.511405	0.0428675	11.9299	8.27e-33	8.73e-32
CNAG_00817	169.493	-1.11758	0.0938135	-11.9128	1.01e-32	1.07e-31
CNAG_00343	289.919	-0.869588	0.0730781	-11.8994	1.19e-32	1.26e-31
CNAG_04038	115.194	-1.18632	0.0997875	-11.8884	1.36e-32	1.43e-31
CNAG_07692	743.339	0.63741	0.0536562	11.8795	1.51e-32	1.59e-31
CNAG_01996	131.401	-1.23036	0.103617	-11.8741	1.61e-32	1.69e-31
CNAG_02581	645.664	0.477612	0.0402303	11.872	1.66e-32	1.73e-31
CNAG_05142	257.041	-0.771254	0.0649799	-11.8691	1.71e-32	1.79e-31
CNAG_02958	253.59	-2.43521	0.205277	-11.8631	1.84e-32	1.92e-31
CNAG_05383	873.324	0.685768	0.0578422	11.8558	2.01e-32	2.09e-31
CNAG_05741	370.043	-0.743566	0.0627174	-11.8558	2.01e-32	2.09e-31
CNAG_03451	559.471	-0.521806	0.0440679	-11.841	2.4e-32	2.49e-31
CNAG_06712	286.844	0.712669	0.0603282	11.8132	3.34e-32	3.47e-31
CNAG_00710	255.545	-0.871462	0.0737865	-11.8106	3.44e-32	3.57e-31
CNAG_04581	218.763	-0.934768	0.0792117	-11.8009	3.86e-32	4e-31
CNAG_06144	531.769	0.653475	0.0553836	11.7991	3.95e-32	4.09e-31
CNAG_05742	283.046	-0.787305	0.0667333	-11.7978	4.01e-32	4.14e-31
CNAG_01050	330.514	-0.832907	0.0706054	-11.7966	4.06e-32	4.19e-31
CNAG_03669	690.646	-0.95517	0.0809707	-11.7965	4.07e-32	4.2e-31
CNAG_04682	66.8503	-1.62648	0.137906	-11.7941	4.19e-32	4.31e-31
CNAG_01152	857.186	0.56518	0.0479293	11.792	4.29e-32	4.42e-31
CNAG_06530	90.0295	-1.8138	0.153881	-11.787	4.56e-32	4.68e-31
CNAG_04602	107.732	-1.69033	0.143474	-11.7815	4.86e-32	4.99e-31
CNAG_00267	193.673	-1.05901	0.0899973	-11.7671	5.77e-32	5.91e-31
CNAG_03780	653.157	0.612124	0.0520237	11.7662	5.83e-32	5.96e-31
CNAG_00874	906.653	0.528087	0.0449127	11.7581	6.42e-32	6.56e-31
CNAG_00595	283.818	-0.828162	0.0704883	-11.7489	7.15e-32	7.29e-31
CNAG_03276	181.611	-0.945692	0.0804921	-11.7489	7.16e-32	7.29e-31
CNAG_01824	1037.69	-0.779458	0.0663873	-11.7411	7.85e-32	7.98e-31
CNAG_06112	2091.73	0.536122	0.0456673	11.7398	7.97e-32	8.1e-31
CNAG_06998	965.519	0.413399	0.0352183	11.7382	8.12e-32	8.24e-31
CNAG_00485	1010.52	0.678434	0.0578181	11.7339	8.54e-32	8.65e-31
CNAG_02578	174.699	-1.8836	0.160543	-11.7326	8.67e-32	8.77e-31
CNAG_00400	187.119	0.846348	0.0722131	11.7202	1e-31	1.02e-30
CNAG_02854	185.412	-1.06012	0.0904791	-11.7167	1.05e-31	1.06e-30
CNAG_02510	1211.65	0.433634	0.0370214	11.7131	1.09e-31	1.1e-30
CNAG_00007	657.727	-0.557331	0.0475991	-11.7088	1.15e-31	1.16e-30
CNAG_00811	549.326	0.611145	0.0522042	11.7068	1.18e-31	1.18e-30
CNAG_01533	853.766	-0.826825	0.070625	-11.7073	1.17e-31	1.18e-30
CNAG_05039	354.915	-0.753804	0.0645512	-11.6776	1.66e-31	1.66e-30
CNAG_02480	215.802	-1.03176	0.0884067	-11.6706	1.8e-31	1.8e-30
CNAG_01713	510.719	0.686307	0.0588155	11.6688	1.84e-31	1.84e-30
CNAG_00078	195.204	-1.45961	0.12511	-11.6666	1.89e-31	1.89e-30
CNAG_06944	517.248	0.680791	0.0583553	11.6663	1.89e-31	1.89e-30
CNAG_01902	836.283	-0.556749	0.0477508	-11.6595	2.05e-31	2.05e-30
CNAG_02301	818.386	0.528678	0.0453598	11.6552	2.16e-31	2.15e-30
CNAG_01040	56.08	-2.02989	0.174243	-11.6498	2.3e-31	2.29e-30
CNAG_04468	105.568	-2.33025	0.200028	-11.6496	2.31e-31	2.29e-30
CNAG_03909	98.6121	-2.17525	0.186788	-11.6455	2.42e-31	2.4e-30
CNAG_00542	95.3728	-1.3182	0.113337	-11.6308	2.87e-31	2.84e-30
CNAG_00596	109.691	-1.21659	0.104775	-11.6115	3.6e-31	3.56e-30
CNAG_01455	448.258	0.636252	0.0548224	11.6057	3.86e-31	3.81e-30
CNAG_05022	45.5094	-2.19047	0.18879	-11.6027	3.99e-31	3.94e-30
CNAG_02545	780.247	0.511063	0.0440569	11.6001	4.12e-31	4.06e-30
CNAG_01574	1274	0.455568	0.0392795	11.5981	4.21e-31	4.14e-30
CNAG_01900	292.458	-0.721752	0.062255	-11.5935	4.45e-31	4.37e-30
CNAG_06421	579.072	0.530615	0.0457926	11.5874	4.78e-31	4.69e-30
CNAG_02963	127.827	-1.2587	0.108742	-11.5751	5.51e-31	5.4e-30
CNAG_04198	798.674	-0.532011	0.0459876	-11.5686	5.95e-31	5.82e-30
CNAG_03722	970.173	0.454132	0.0392652	11.5658	6.14e-31	6.01e-30
CNAG_01483	470.018	-0.563412	0.0487255	-11.563	6.35e-31	6.2e-30
CNAG_06584	265.956	-0.862268	0.0745899	-11.5601	6.56e-31	6.4e-30
CNAG_06649	67.18	-1.60066	0.138477	-11.559	6.65e-31	6.47e-30
CNAG_06063	542.778	-0.57043	0.0493725	-11.5536	7.08e-31	6.89e-30
CNAG_06011	55.4459	-1.80102	0.155998	-11.5452	7.81e-31	7.59e-30
CNAG_00785	1260.19	0.567925	0.0492177	11.539	8.39e-31	8.14e-30
CNAG_03946	363.409	-0.65058	0.0564022	-11.5347	8.82e-31	8.55e-30
CNAG_02766	331.961	-0.632681	0.0548667	-11.5312	9.18e-31	8.88e-30
CNAG_06541	1467.23	0.541067	0.0469298	11.5293	9.39e-31	9.08e-30
CNAG_01116	97.4959	-1.24242	0.107816	-11.5235	1e-30	9.7e-30
CNAG_03785	1630.84	0.508422	0.0442068	11.501	1.3e-30	1.26e-29
CNAG_07337	321.247	-0.768117	0.0667973	-11.4992	1.33e-30	1.28e-29
CNAG_04841	222.249	-0.870597	0.0758535	-11.4773	1.71e-30	1.65e-29
CNAG_07621	697.127	0.783555	0.0683092	11.4707	1.85e-30	1.78e-29
CNAG_00837	215.707	-1.06449	0.0928617	-11.4631	2.02e-30	1.94e-29
CNAG_06930	204.851	0.813023	0.0709752	11.455	2.22e-30	2.13e-29
CNAG_00023	210.893	-1.02828	0.0897871	-11.4524	2.29e-30	2.19e-29
CNAG_06763	186.594	-0.876723	0.0765749	-11.4492	2.37e-30	2.27e-29
CNAG_02790	478.999	0.551919	0.0482355	11.4422	2.57e-30	2.46e-29
CNAG_00165	505.19	0.542663	0.0474365	11.4398	2.65e-30	2.52e-29
CNAG_04902	358.892	-0.715875	0.0625901	-11.4375	2.72e-30	2.59e-29
CNAG_04867	165.829	-1.04994	0.0918423	-11.4319	2.9e-30	2.75e-29
CNAG_01051	381.295	-1.34332	0.117764	-11.4069	3.86e-30	3.67e-29
CNAG_02071	1239.33	0.445066	0.0390193	11.4063	3.89e-30	3.69e-29
CNAG_05426	331.708	0.869055	0.076196	11.4055	3.92e-30	3.72e-29
CNAG_02814	1624.14	0.486203	0.0426309	11.405	3.95e-30	3.74e-29
CNAG_06573	368.486	-0.670451	0.0588144	-11.3994	4.21e-30	3.98e-29
CNAG_00167	420.151	-0.773199	0.0678533	-11.3952	4.42e-30	4.17e-29
CNAG_01821	639.187	0.578794	0.0508936	11.3726	5.72e-30	5.4e-29
CNAG_05152	878.614	-0.58338	0.0513397	-11.3631	6.38e-30	6.01e-29
CNAG_05343	636.418	-0.555965	0.0489315	-11.3621	6.46e-30	6.07e-29
CNAG_06019	548.629	-0.820927	0.0723635	-11.3445	7.9e-30	7.42e-29
CNAG_06215	308.024	-0.701837	0.0619125	-11.3359	8.71e-30	8.17e-29
CNAG_02147	86.2147	-1.31543	0.116092	-11.3309	9.23e-30	8.65e-29
CNAG_05303	67.5237	-2.48289	0.219399	-11.3168	1.08e-29	1.01e-28
CNAG_01149	419.48	-1.21388	0.107272	-11.3159	1.09e-29	1.02e-28
CNAG_01380	412.659	0.568299	0.0502608	11.307	1.21e-29	1.13e-28
CNAG_00488	129.012	-1.05564	0.0934367	-11.2979	1.34e-29	1.25e-28
CNAG_05585	300.271	-0.698851	0.061871	-11.2953	1.38e-29	1.29e-28
CNAG_03431	363.014	-0.675567	0.0598234	-11.2927	1.43e-29	1.33e-28
CNAG_05498	393.316	-0.673252	0.0596371	-11.2891	1.48e-29	1.38e-28
CNAG_02748	1266.53	0.56368	0.0499833	11.2774	1.7e-29	1.58e-28
CNAG_07739	448.07	-1.18388	0.105002	-11.2749	1.75e-29	1.62e-28
CNAG_02825	715.455	0.545947	0.0484291	11.2731	1.78e-29	1.65e-28
CNAG_02800	348.575	-0.95719	0.0849823	-11.2634	1.99e-29	1.84e-28
CNAG_05888	390.366	0.614968	0.0545995	11.2633	1.99e-29	1.84e-28
CNAG_05043	398.295	-0.681122	0.0605035	-11.2576	2.13e-29	1.96e-28
CNAG_04576	218.738	-0.908934	0.0807664	-11.2539	2.22e-29	2.04e-28
CNAG_06391	93.7064	-1.26509	0.112428	-11.2524	2.25e-29	2.07e-28
CNAG_00805	371.933	-0.728702	0.0647953	-11.2462	2.42e-29	2.22e-28
CNAG_06213	939.948	0.504021	0.0448255	11.2441	2.48e-29	2.27e-28
CNAG_08018	490.975	-0.908887	0.0808357	-11.2436	2.49e-29	2.28e-28
CNAG_05173	544.873	0.515232	0.0458595	11.235	2.74e-29	2.51e-28
CNAG_01744	1253.8	0.561626	0.0500049	11.2314	2.86e-29	2.62e-28
CNAG_05582	81.198	-1.32012	0.117674	-11.2184	3.31e-29	3.03e-28
CNAG_03828	230.832	-1.15364	0.1029	-11.2112	3.59e-29	3.28e-28
CNAG_06556	53.6148	-4.08633	0.364488	-11.2111	3.6e-29	3.28e-28
CNAG_06681	293.852	-0.793963	0.0708248	-11.2102	3.63e-29	3.31e-28
CNAG_00704	714.04	-0.638032	0.0570488	-11.184	4.89e-29	4.44e-28
CNAG_02050	193.71	-0.968284	0.0866135	-11.1794	5.15e-29	4.68e-28
CNAG_06919	757.819	0.565304	0.0505711	11.1784	5.2e-29	4.72e-28
CNAG_06896	526.611	-0.696817	0.0623646	-11.1733	5.51e-29	5e-28
CNAG_02092	478.626	-0.933638	0.0835951	-11.1686	5.81e-29	5.26e-28
CNAG_01418	508.377	-0.593448	0.0531498	-11.1656	6.01e-29	5.43e-28
CNAG_06922	382.317	-0.790561	0.0708636	-11.1561	6.69e-29	6.04e-28
CNAG_01752	333.273	-1.01013	0.0905746	-11.1525	6.97e-29	6.28e-28
CNAG_03406	101.688	-1.40485	0.125968	-11.1524	6.97e-29	6.28e-28
CNAG_04392	109.582	-1.22697	0.110069	-11.1473	7.38e-29	6.64e-28
CNAG_05567	244.878	-0.743209	0.0666772	-11.1464	7.46e-29	6.71e-28
CNAG_01076	97.6558	-1.4019	0.125824	-11.1418	7.86e-29	7.05e-28
CNAG_03303	497.078	0.61642	0.0553497	11.1368	8.3e-29	7.45e-28
CNAG_05767	766.502	-0.463223	0.041599	-11.1354	8.43e-29	7.55e-28
CNAG_07586	700.507	0.753563	0.0676867	11.1331	8.66e-29	7.75e-28
CNAG_07566	178.268	-1.29057	0.115999	-11.1257	9.4e-29	8.41e-28
CNAG_04703	754.572	-0.435613	0.0391644	-11.1227	9.73e-29	8.69e-28
CNAG_01615	456.598	0.668978	0.0601786	11.1165	1.04e-28	9.3e-28
CNAG_03856	1370.3	0.48343	0.0435026	11.1127	1.09e-28	9.7e-28
CNAG_02941	240.26	-0.706756	0.0636216	-11.1087	1.14e-28	1.01e-27
CNAG_01013	604.159	-0.762159	0.0687135	-11.0918	1.37e-28	1.22e-27
CNAG_05685	603.003	0.59942	0.0540733	11.0853	1.48e-28	1.31e-27
CNAG_05294	657.54	-0.544845	0.0491534	-11.0846	1.49e-28	1.32e-27
CNAG_06127	479.429	0.699425	0.0631158	11.0816	1.54e-28	1.36e-27
CNAG_00105	120.637	-1.04491	0.0943153	-11.0789	1.59e-28	1.41e-27
CNAG_06632	1092.35	0.599177	0.0541012	11.0751	1.66e-28	1.46e-27
CNAG_03476	1524.21	0.507388	0.045828	11.0716	1.72e-28	1.52e-27
CNAG_00300	964.673	0.399158	0.0360697	11.0663	1.83e-28	1.61e-27
CNAG_12295	65.7225	1.38354	0.125035	11.0653	1.85e-28	1.63e-27
CNAG_02801	324.173	0.701712	0.0634938	11.0517	2.15e-28	1.89e-27
CNAG_06928	241.32	-1.19457	0.108105	-11.0501	2.19e-28	1.92e-27
CNAG_01031	1061.94	0.561341	0.0508042	11.0491	2.21e-28	1.94e-27
CNAG_05397	103.706	-1.11951	0.101321	-11.0491	2.21e-28	1.94e-27
CNAG_03134	87.5926	-2.42624	0.219626	-11.0471	2.26e-28	1.98e-27
CNAG_03433	348.438	0.585544	0.0530173	11.0444	2.33e-28	2.04e-27
CNAG_03365	485.936	0.513644	0.0465294	11.0391	2.47e-28	2.16e-27
CNAG_05919	361.729	-0.970701	0.0879514	-11.0368	2.54e-28	2.22e-27
CNAG_03329	156.66	-1.16972	0.106013	-11.0337	2.63e-28	2.29e-27
CNAG_01272	1009.79	0.612438	0.055516	11.0317	2.69e-28	2.34e-27
CNAG_07690	26.8782	2.51326	0.227875	11.0291	2.77e-28	2.41e-27
CNAG_04714	420.532	-0.593248	0.0538163	-11.0236	2.94e-28	2.56e-27
CNAG_00695	211.944	-0.816456	0.0741232	-11.0149	3.24e-28	2.81e-27
CNAG_05965	244.846	-0.884469	0.0803979	-11.0012	3.77e-28	3.27e-27
CNAG_07788	40.7731	-2.66937	0.242836	-10.9925	4.15e-28	3.6e-27
CNAG_00469	443.285	0.512703	0.0466652	10.9868	4.42e-28	3.82e-27
CNAG_04059	38.7098	-2.39789	0.218269	-10.9859	4.47e-28	3.86e-27
CNAG_01155	1561.84	0.481387	0.0438215	10.9852	4.5e-28	3.89e-27
CNAG_02847	72.3817	-1.62787	0.148192	-10.9849	4.52e-28	3.89e-27
CNAG_01052	1070.35	0.625501	0.0569582	10.9818	4.68e-28	4.03e-27
CNAG_05675	113.617	-1.29858	0.11828	-10.9788	4.83e-28	4.16e-27
CNAG_13040	55.471	1.37943	0.125751	10.9695	5.36e-28	4.6e-27
CNAG_04943	1123.36	-1.31016	0.119481	-10.9654	5.61e-28	4.81e-27
CNAG_02363	183.227	-1.04582	0.095438	-10.9581	6.07e-28	5.21e-27
CNAG_02435	809.188	0.492762	0.0450013	10.9499	6.65e-28	5.69e-27
CNAG_00256	558.702	0.491354	0.0448797	10.9482	6.77e-28	5.79e-27
CNAG_12323	69.1259	1.74246	0.159153	10.9483	6.77e-28	5.79e-27
CNAG_04869	492.773	-1.38229	0.12627	-10.9472	6.86e-28	5.85e-27
CNAG_03060	304.171	-1.1283	0.103242	-10.9287	8.4e-28	7.16e-27
CNAG_02464	285.796	-0.750756	0.0687056	-10.9271	8.55e-28	7.28e-27
CNAG_00972	306.853	0.608988	0.0557578	10.922	9.05e-28	7.7e-27
CNAG_02810	1240.13	0.460536	0.0421861	10.9168	9.58e-28	8.14e-27
CNAG_04983	222.057	0.684523	0.0627478	10.9091	1.04e-27	8.85e-27
CNAG_03665	355.608	-0.726139	0.0666015	-10.9027	1.12e-27	9.48e-27
CNAG_04798	987.761	0.504279	0.0462602	10.9009	1.14e-27	9.66e-27
CNAG_07985	65.09	1.37213	0.125925	10.8964	1.2e-27	1.01e-26
CNAG_06001	205.627	-0.835187	0.0766662	-10.8938	1.23e-27	1.04e-26
CNAG_06055	223.574	-0.959572	0.0880866	-10.8935	1.24e-27	1.04e-26
CNAG_01525	60.9832	1.67773	0.154022	10.8928	1.25e-27	1.05e-26
CNAG_04932	670.086	-0.713225	0.0656005	-10.8722	1.56e-27	1.32e-26
CNAG_02133	892.787	0.585943	0.0539169	10.8675	1.65e-27	1.39e-26
CNAG_06633	633.623	0.614811	0.0565769	10.8668	1.66e-27	1.39e-26
CNAG_05599	104.732	-1.26834	0.11682	-10.8572	1.84e-27	1.55e-26
CNAG_01480	579.396	0.593614	0.054707	10.8508	1.98e-27	1.66e-26
CNAG_06793	187.695	-1.30098	0.119983	-10.8431	2.15e-27	1.8e-26
CNAG_02661	394.526	0.678553	0.0626163	10.8367	2.31e-27	1.93e-26
CNAG_02515	388.375	-0.694113	0.0640709	-10.8335	2.39e-27	2e-26
CNAG_01315	528.738	-0.659445	0.0608922	-10.8297	2.49e-27	2.08e-26
CNAG_07355	78.7125	-1.45614	0.134461	-10.8295	2.5e-27	2.08e-26
CNAG_05762	527.585	0.620327	0.057343	10.8178	2.83e-27	2.36e-26
CNAG_02177	856.481	0.43349	0.0400753	10.8169	2.86e-27	2.38e-26
CNAG_05802	37.3692	-2.11676	0.195773	-10.8123	3.01e-27	2.5e-26
CNAG_02988	133.622	-1.00986	0.0934109	-10.8109	3.06e-27	2.54e-26
CNAG_02969	299.199	-0.738381	0.0683102	-10.8092	3.11e-27	2.58e-26
CNAG_06906	967.291	0.425183	0.0393491	10.8054	3.25e-27	2.69e-26
CNAG_05847	838.521	0.454839	0.0420982	10.8042	3.29e-27	2.72e-26
CNAG_04617	121.016	-1.76021	0.162959	-10.8015	3.38e-27	2.8e-26
CNAG_02677	652.107	0.447944	0.0414719	10.8012	3.4e-27	2.81e-26
CNAG_04021	469.528	0.605775	0.0560856	10.8009	3.41e-27	2.81e-26
CNAG_05220	167.86	1.04678	0.0969451	10.7976	3.53e-27	2.91e-26
CNAG_07753	386.308	0.74135	0.0687578	10.782	4.18e-27	3.45e-26
CNAG_02774	753.454	0.489388	0.0454016	10.7791	4.32e-27	3.55e-26
CNAG_00036	449.235	0.566741	0.0526408	10.7662	4.97e-27	4.08e-26
CNAG_02796	561.541	0.55954	0.0519747	10.7656	5e-27	4.11e-26
CNAG_00499	207.915	-0.812706	0.0755322	-10.7597	5.33e-27	4.37e-26
CNAG_01658	326.556	-0.716452	0.066595	-10.7583	5.41e-27	4.43e-26
CNAG_00799	2393.17	0.514276	0.0478295	10.7523	5.78e-27	4.73e-26
CNAG_05550	623.95	0.57339	0.0533417	10.7494	5.97e-27	4.88e-26
CNAG_04726	647.605	0.565656	0.0526926	10.735	6.97e-27	5.69e-26
CNAG_07978	636.485	-0.995744	0.0927846	-10.7318	7.22e-27	5.89e-26
CNAG_05900	1191.69	0.389639	0.0363179	10.7286	7.47e-27	6.09e-26
CNAG_03625	301.467	-0.766227	0.0715106	-10.7149	8.67e-27	7.05e-26
CNAG_03983	520.369	0.622809	0.0582613	10.6899	1.13e-26	9.22e-26
CNAG_03221	317.149	0.67898	0.0635235	10.6886	1.15e-26	9.34e-26
CNAG_03023	189.348	-1.31255	0.122883	-10.6813	1.25e-26	1.01e-25
CNAG_06106	786.638	0.476534	0.0446661	10.6688	1.42e-26	1.15e-25
CNAG_06691	937.474	-0.373176	0.0349834	-10.6672	1.45e-26	1.17e-25
CNAG_00034	643.498	0.589904	0.0553026	10.6668	1.45e-26	1.18e-25
CNAG_00550	304.198	-0.71977	0.0674812	-10.6662	1.46e-26	1.18e-25
CNAG_03622	561.745	-1.10218	0.103349	-10.6647	1.49e-26	1.2e-25
CNAG_00684	431.502	0.546766	0.0513017	10.6579	1.6e-26	1.29e-25
CNAG_04794	939.82	-0.764079	0.0717394	-10.6508	1.73e-26	1.39e-25
CNAG_02928	970.025	0.56596	0.0531983	10.6387	1.97e-26	1.58e-25
CNAG_04132	528.564	0.448861	0.0421973	10.6372	2e-26	1.61e-25
CNAG_04847	384.437	-0.614405	0.0577889	-10.6319	2.12e-26	1.7e-25
CNAG_00792	432.26	-0.732384	0.0689456	-10.6226	2.34e-26	1.88e-25
CNAG_04789	443.52	0.564856	0.0532335	10.6109	2.65e-26	2.12e-25
CNAG_01679	422.191	0.514115	0.04847	10.6069	2.77e-26	2.22e-25
CNAG_02487	423.877	0.538181	0.0507715	10.6001	2.98e-26	2.38e-25
CNAG_07549	118.669	-1.46286	0.138069	-10.5951	3.14e-26	2.51e-25
CNAG_02240	1010.87	0.41212	0.0389233	10.588	3.39e-26	2.7e-25
CNAG_04401	380.244	0.559799	0.0528927	10.5837	3.55e-26	2.83e-25
CNAG_06453	697.98	0.611751	0.0578116	10.5818	3.62e-26	2.88e-25
CNAG_01537	1243.02	0.375996	0.0355417	10.579	3.73e-26	2.97e-25
CNAG_07553	275.978	-0.926396	0.0875974	-10.5756	3.87e-26	3.07e-25
CNAG_05068	807.701	0.533381	0.0504616	10.57	4.1e-26	3.26e-25
CNAG_12840	159.848	0.944703	0.0894368	10.5628	4.43e-26	3.52e-25
CNAG_04247	67.9025	-1.93112	0.182846	-10.5615	4.49e-26	3.56e-25
CNAG_05036	725.737	0.415409	0.0393406	10.5593	4.6e-26	3.64e-25
CNAG_04196	709.722	0.433172	0.0410457	10.5534	4.9e-26	3.87e-25
CNAG_06190	563.219	0.496555	0.0470832	10.5463	5.28e-26	4.17e-25
CNAG_01579	400.615	-0.949925	0.0901197	-10.5407	5.61e-26	4.42e-25
CNAG_03623	170.261	-0.848977	0.0805482	-10.54	5.65e-26	4.45e-25
CNAG_01032	189.42	-0.79664	0.0756312	-10.5332	6.07e-26	4.78e-25
CNAG_07442	547.93	0.536891	0.0510262	10.5219	6.85e-26	5.39e-25
CNAG_03232	685.588	0.604887	0.0574996	10.5198	7e-26	5.5e-25
CNAG_05274	165.237	-0.956342	0.0909163	-10.5189	7.07e-26	5.55e-25
CNAG_06523	656.064	0.808917	0.0769491	10.5124	7.58e-26	5.94e-25
CNAG_06344	236.769	0.732678	0.0697014	10.5117	7.63e-26	5.98e-25
CNAG_01874	126.083	-1.01678	0.0967381	-10.5107	7.71e-26	6.04e-25
CNAG_00083	541.453	-0.524466	0.0499099	-10.5082	7.92e-26	6.19e-25
CNAG_03812	692.407	0.496979	0.0473086	10.505	8.19e-26	6.4e-25
CNAG_03682	403.549	0.615653	0.0586128	10.5037	8.3e-26	6.48e-25
CNAG_03706	1050.43	0.436241	0.0415347	10.5031	8.36e-26	6.52e-25
CNAG_03127	581.246	0.540741	0.0515054	10.4987	8.76e-26	6.82e-25
CNAG_01369	40.8851	-2.44831	0.233264	-10.4959	9.02e-26	7.02e-25
CNAG_02754	545.103	0.577822	0.055072	10.4921	9.39e-26	7.3e-25
CNAG_01524	402.423	0.560899	0.0534704	10.4899	9.61e-26	7.46e-25
CNAG_06759	915.052	0.53333	0.050844	10.4895	9.65e-26	7.48e-25
CNAG_06898	752.13	0.382759	0.0365147	10.4823	1.04e-25	8.07e-25
CNAG_02812	723.289	0.488689	0.0466397	10.478	1.09e-25	8.44e-25
CNAG_03915	250.774	-0.873458	0.0833664	-10.4773	1.1e-25	8.49e-25
CNAG_06706	94.5953	1.15941	0.110666	10.4767	1.11e-25	8.54e-25
CNAG_03368	705.33	-1.26213	0.120477	-10.4761	1.11e-25	8.58e-25
CNAG_05652	864.379	0.438376	0.0418512	10.4746	1.13e-25	8.71e-25
CNAG_01359	482.046	0.499075	0.0476531	10.4731	1.15e-25	8.84e-25
CNAG_07893	388.354	0.714041	0.0682102	10.4682	1.21e-25	9.3e-25
CNAG_05978	1058.12	0.346715	0.0331303	10.4652	1.25e-25	9.59e-25
CNAG_02079	1799.68	0.520695	0.0497617	10.4638	1.27e-25	9.73e-25
CNAG_06231	676.747	0.575956	0.0550524	10.462	1.29e-25	9.91e-25
CNAG_03747	562.313	0.570306	0.0545222	10.4601	1.32e-25	1.01e-24
CNAG_06900	1198.93	0.487831	0.0466735	10.452	1.43e-25	1.1e-24
CNAG_01428	611.209	0.569045	0.0544603	10.4488	1.48e-25	1.13e-24
CNAG_02367	650.825	0.417336	0.0399559	10.4449	1.55e-25	1.18e-24
CNAG_02940	659.711	-0.870727	0.0834152	-10.4385	1.65e-25	1.26e-24
CNAG_02257	749.381	0.568421	0.0545244	10.4251	1.91e-25	1.45e-24
CNAG_02237	1474.52	0.390561	0.0374739	10.4222	1.96e-25	1.5e-24
CNAG_07703	186.149	-0.895672	0.0859596	-10.4197	2.02e-25	1.53e-24
CNAG_06742	608.361	0.536187	0.0514743	10.4166	2.08e-25	1.58e-24
CNAG_07716	661.69	0.433159	0.0415995	10.4126	2.17e-25	1.65e-24
CNAG_02183	169.569	-0.784646	0.0753648	-10.4113	2.2e-25	1.67e-24
CNAG_06428	186.615	-1.03926	0.0998853	-10.4046	2.36e-25	1.79e-24
CNAG_05731	757.466	-0.423271	0.0407008	-10.3996	2.49e-25	1.89e-24
CNAG_04976	939.733	0.455157	0.0438058	10.3904	2.74e-25	2.08e-24
CNAG_01846	1290.48	0.568957	0.0547622	10.3896	2.77e-25	2.09e-24
CNAG_04004	958.88	0.575791	0.0554356	10.3867	2.85e-25	2.15e-24
CNAG_00232	352.301	0.63428	0.0610698	10.3861	2.87e-25	2.16e-24
CNAG_06675	535.448	-0.898752	0.0865324	-10.3863	2.86e-25	2.16e-24
CNAG_04354	782.023	0.424931	0.0409174	10.3851	2.9e-25	2.18e-24
CNAG_01886	217.628	-0.753374	0.0725693	-10.3814	3.01e-25	2.27e-24
CNAG_00672	561.52	0.556489	0.0536081	10.3807	3.04e-25	2.28e-24
CNAG_05914	125.248	-1.06469	0.102648	-10.3722	3.32e-25	2.49e-24
CNAG_06151	640.322	0.456591	0.0440211	10.3721	3.32e-25	2.49e-24
CNAG_00640	918.577	0.582204	0.0562013	10.3593	3.8e-25	2.84e-24
CNAG_01384	214.027	-0.933537	0.0901146	-10.3594	3.79e-25	2.84e-24
CNAG_07516	23.3833	3.35557	0.323926	10.3591	3.81e-25	2.85e-24
CNAG_05222	473.562	0.494559	0.0477728	10.3523	4.09e-25	3.05e-24
CNAG_04950	471.738	0.553421	0.0534839	10.3474	4.3e-25	3.21e-24
CNAG_00313	216.6	-0.81799	0.0790837	-10.3434	4.49e-25	3.34e-24
CNAG_01588	383.725	0.649261	0.0628038	10.3379	4.75e-25	3.54e-24
CNAG_02004	927.277	0.578594	0.055972	10.3372	4.78e-25	3.56e-24
CNAG_03463	1318.44	0.369447	0.035754	10.333	5e-25	3.71e-24
CNAG_05738	105.022	-1.42981	0.138401	-10.3309	5.11e-25	3.79e-24
CNAG_02858	1041.42	0.499763	0.0483768	10.3306	5.12e-25	3.8e-24
CNAG_04744	1080.93	0.604515	0.0585177	10.3305	5.13e-25	3.8e-24
CNAG_07557	329.957	0.616016	0.0596306	10.3305	5.13e-25	3.8e-24
CNAG_02378	481.1	0.651906	0.0631065	10.3302	5.14e-25	3.81e-24
CNAG_06646	797.867	0.557061	0.0539654	10.3226	5.57e-25	4.12e-24
CNAG_05814	669.902	0.611778	0.0592721	10.3215	5.63e-25	4.16e-24
CNAG_02330	548.255	0.570896	0.0553299	10.318	5.84e-25	4.31e-24
CNAG_02255	123.919	-0.966649	0.0937015	-10.3163	5.95e-25	4.39e-24
CNAG_05105	1152.23	0.34707	0.0336444	10.3158	5.98e-25	4.4e-24
CNAG_01983	464.268	0.758916	0.0736392	10.3059	6.63e-25	4.88e-24
CNAG_01360	1684.23	0.362988	0.0352284	10.3039	6.77e-25	4.98e-24
CNAG_00247	50.7086	1.90393	0.184811	10.302	6.9e-25	5.06e-24
CNAG_04121	481.087	0.601728	0.0584441	10.2958	7.36e-25	5.4e-24
CNAG_04600	237.572	-0.791383	0.0768701	-10.2951	7.42e-25	5.44e-24
CNAG_03245	1108.92	0.461088	0.0447956	10.2932	7.57e-25	5.54e-24
CNAG_04937	74.7519	-1.46711	0.142533	-10.2931	7.57e-25	5.54e-24
CNAG_02811	329.043	0.630799	0.0612851	10.2929	7.59e-25	5.55e-24
CNAG_03667	626.894	0.573634	0.0557653	10.2866	8.1e-25	5.91e-24
CNAG_04042	186.992	-1.02742	0.0999037	-10.2841	8.31e-25	6.06e-24
CNAG_07676	1358.55	0.506061	0.0492374	10.278	8.86e-25	6.45e-24
CNAG_03542	412.018	-0.537737	0.0523306	-10.2758	9.06e-25	6.6e-24
CNAG_05872	1242.46	0.42307	0.0412043	10.2676	9.86e-25	7.17e-24
CNAG_02077	182.524	-0.776109	0.0755895	-10.2674	9.88e-25	7.18e-24
CNAG_04628	484.993	0.487266	0.0474839	10.2617	1.05e-24	7.61e-24
CNAG_05380	485.52	-0.659431	0.0642756	-10.2594	1.07e-24	7.79e-24
CNAG_06578	678.49	0.642051	0.0626145	10.254	1.14e-24	8.23e-24
CNAG_05102	240.361	-1.12813	0.110026	-10.2533	1.14e-24	8.28e-24
CNAG_02338	758.936	0.529489	0.0516653	10.2484	1.2e-24	8.69e-24
CNAG_05548	50.7366	-1.67667	0.163602	-10.2485	1.2e-24	8.69e-24
CNAG_06443	1303.07	0.344521	0.0336355	10.2428	1.28e-24	9.21e-24
CNAG_00788	1008.79	0.476327	0.0465081	10.2418	1.29e-24	9.29e-24
CNAG_04012	179.954	-1.00196	0.0978396	-10.2408	1.3e-24	9.37e-24
CNAG_00862	117.648	-0.954762	0.0932481	-10.2389	1.33e-24	9.55e-24
CNAG_07562	491.784	-0.590287	0.0576521	-10.2388	1.33e-24	9.56e-24
CNAG_06222	544.61	0.57974	0.0566229	10.2386	1.33e-24	9.57e-24
CNAG_02500	910.91	0.361578	0.0353228	10.2364	1.36e-24	9.78e-24
CNAG_06576	1115.68	0.590693	0.0577278	10.2324	1.42e-24	1.02e-23
CNAG_03402	457.003	-0.56863	0.0556041	-10.2264	1.51e-24	1.08e-23
CNAG_01019	516.458	0.558487	0.0546216	10.2246	1.54e-24	1.1e-23
CNAG_05662	237.296	1.45414	0.142217	10.2247	1.54e-24	1.1e-23
CNAG_02336	283.465	-1.13022	0.110547	-10.2239	1.55e-24	1.11e-23
CNAG_04017	414.435	0.548075	0.0536128	10.2228	1.57e-24	1.12e-23
CNAG_05656	41.4169	-2.04576	0.200115	-10.2229	1.57e-24	1.12e-23
CNAG_02355	327.11	-0.957284	0.0936636	-10.2204	1.61e-24	1.14e-23
CNAG_03928	477.771	-0.573786	0.0561519	-10.2185	1.64e-24	1.17e-23
CNAG_02399	1006.54	0.430487	0.0421382	10.2161	1.68e-24	1.19e-23
CNAG_01446	386.973	0.774633	0.0758585	10.2115	1.76e-24	1.25e-23
CNAG_00449	593.503	0.644552	0.0631363	10.2089	1.81e-24	1.28e-23
CNAG_01875	676.893	-0.821693	0.0804917	-10.2084	1.82e-24	1.29e-23
CNAG_03312	59.9596	-1.43242	0.140346	-10.2063	1.86e-24	1.32e-23
CNAG_04037	245.259	0.664444	0.0651123	10.2046	1.89e-24	1.34e-23
CNAG_03566	720.811	0.630557	0.0618201	10.1999	1.99e-24	1.4e-23
CNAG_05465	923.61	0.564969	0.055392	10.1995	1.99e-24	1.41e-23
CNAG_07755	344.867	0.748581	0.0733957	10.1993	2e-24	1.41e-23
CNAG_02753	670.591	0.512136	0.0502429	10.1932	2.13e-24	1.5e-23
CNAG_06617	204.694	-1.00508	0.0986152	-10.192	2.15e-24	1.52e-23
CNAG_01634	791.015	0.430384	0.0422326	10.1908	2.18e-24	1.53e-23
CNAG_04567	139.828	1.22061	0.119802	10.1885	2.23e-24	1.57e-23
CNAG_06203	33.6735	-2.78797	0.273653	-10.188	2.24e-24	1.58e-23
CNAG_04985	663.075	0.527264	0.0517893	10.1809	2.41e-24	1.69e-23
CNAG_01172	232.265	-1.2253	0.120355	-10.1807	2.42e-24	1.7e-23
CNAG_01153	527.026	0.575295	0.0565451	10.1741	2.59e-24	1.81e-23
CNAG_06214	390.57	0.550304	0.0540948	10.173	2.62e-24	1.83e-23
CNAG_07574	159.651	0.873493	0.0858972	10.1691	2.73e-24	1.91e-23
CNAG_03612	1066.09	0.416097	0.0409235	10.1677	2.76e-24	1.93e-23
CNAG_02514	116.159	-1.135	0.111647	-10.166	2.81e-24	1.96e-23
CNAG_02717	637.809	0.483421	0.0475547	10.1656	2.82e-24	1.97e-23
CNAG_02091	1110.49	0.476011	0.0468467	10.161	2.96e-24	2.06e-23
CNAG_06521	61.2791	-1.42487	0.140231	-10.1609	2.96e-24	2.07e-23
CNAG_00458	725.547	0.413058	0.0406647	10.1576	3.06e-24	2.13e-23
CNAG_01307	633.513	0.536472	0.0528232	10.156	3.12e-24	2.17e-23
CNAG_03598	623.649	0.409373	0.040318	10.1536	3.19e-24	2.22e-23
CNAG_06679	637.655	0.45	0.0443244	10.1524	3.23e-24	2.24e-23
CNAG_02714	605.621	0.577481	0.056909	10.1475	3.4e-24	2.36e-23
CNAG_07570	494.323	0.529551	0.0522478	10.1354	3.85e-24	2.67e-23
CNAG_04411	127.651	-1.01923	0.100649	-10.1266	4.21e-24	2.91e-23
CNAG_06967	758.94	0.369136	0.0364518	10.1267	4.21e-24	2.91e-23
CNAG_06879	225.764	0.672981	0.0664633	10.1256	4.25e-24	2.94e-23
CNAG_04840	557.31	0.490573	0.048461	10.123	4.37e-24	3.01e-23
CNAG_06074	583.406	0.568933	0.056272	10.1104	4.97e-24	3.43e-23
CNAG_03302	474.783	0.797495	0.0788965	10.1081	5.09e-24	3.5e-23
CNAG_05873	293.617	-1.03658	0.102559	-10.1072	5.14e-24	3.54e-23
CNAG_03765	2007.1	0.45998	0.0455197	10.1051	5.25e-24	3.61e-23
CNAG_06658	868.243	-0.426103	0.0421691	-10.1046	5.27e-24	3.62e-23
CNAG_00819	343.291	0.600794	0.0594678	10.1028	5.37e-24	3.68e-23
CNAG_06637	487.475	-0.487729	0.0482877	-10.1005	5.5e-24	3.77e-23
CNAG_07362	785.255	0.738269	0.0731099	10.0981	5.63e-24	3.86e-23
CNAG_03735	184.761	-0.775685	0.0768171	-10.0978	5.65e-24	3.87e-23
CNAG_00689	216.723	-0.768044	0.0760993	-10.0927	5.95e-24	4.07e-23
CNAG_02697	568.666	0.526881	0.0522355	10.0866	6.33e-24	4.33e-23
CNAG_05393	159.1	-1.06215	0.105325	-10.0844	6.47e-24	4.42e-23
CNAG_06755	1178.01	0.373412	0.0370443	10.0801	6.76e-24	4.62e-23
CNAG_00908	31.129	-2.62287	0.260225	-10.0792	6.82e-24	4.65e-23
CNAG_03885	401.813	0.512315	0.0508295	10.0791	6.84e-24	4.65e-23
CNAG_07946	35.4978	-2.26782	0.225002	-10.0791	6.83e-24	4.65e-23
CNAG_01074	70.5842	-1.41758	0.140715	-10.0741	7.19e-24	4.89e-23
CNAG_02470	577.308	-0.501404	0.0497885	-10.0707	7.45e-24	5.06e-23
CNAG_05449	383.287	0.610486	0.0606323	10.0687	7.6e-24	5.16e-23
CNAG_01539	1252.33	0.504233	0.0501103	10.0625	8.1e-24	5.49e-23
CNAG_06653	51.0399	-1.60003	0.159009	-10.0625	8.09e-24	5.49e-23
CNAG_04445	722.193	0.572266	0.0568967	10.058	8.47e-24	5.74e-23
CNAG_05462	890.17	0.578036	0.0574861	10.0552	8.71e-24	5.89e-23
CNAG_06993	591.975	0.490618	0.0488277	10.048	9.38e-24	6.34e-23
CNAG_01542	309.259	-2.26604	0.225586	-10.0452	9.65e-24	6.52e-23
CNAG_02285	458.017	0.535389	0.0533458	10.0362	1.06e-23	7.12e-23
CNAG_05023	280.865	0.588441	0.0586317	10.0362	1.06e-23	7.12e-23
CNAG_03973	633.076	-0.741296	0.0738887	-10.0326	1.1e-23	7.38e-23
CNAG_00872	458.681	-0.560561	0.0558749	-10.0324	1.1e-23	7.39e-23
CNAG_03790	859.998	0.430177	0.0428795	10.0322	1.1e-23	7.4e-23
CNAG_05556	366.625	0.582471	0.0581043	10.0246	1.19e-23	7.99e-23
CNAG_02154	221.012	-0.822247	0.082034	-10.0232	1.2e-23	8.09e-23
CNAG_05235	999.304	0.565244	0.0564166	10.0191	1.26e-23	8.43e-23
CNAG_03923	117.811	-1.24843	0.124628	-10.0172	1.28e-23	8.58e-23
CNAG_05119	188.505	-0.964875	0.0964112	-10.0079	1.41e-23	9.42e-23
CNAG_05326	50.3898	-1.91106	0.190991	-10.006	1.43e-23	9.59e-23
CNAG_01377	671.332	-0.625605	0.0625249	-10.0057	1.44e-23	9.61e-23
CNAG_03412	923.499	0.443526	0.0443575	9.99888	1.54e-23	1.03e-22
CNAG_05112	365.496	-1.21094	0.121104	-9.99912	1.54e-23	1.03e-22
CNAG_02397	97.5914	-1.51754	0.151818	-9.99576	1.59e-23	1.06e-22
CNAG_12552	304.069	-1.31914	0.132004	-9.99321	1.63e-23	1.09e-22
CNAG_02375	190.607	-1.03491	0.103602	-9.98922	1.7e-23	1.13e-22
CNAG_07938	455.397	-1.04735	0.104935	-9.98098	1.85e-23	1.23e-22
CNAG_06811	474.026	0.578539	0.0579774	9.97871	1.89e-23	1.25e-22
CNAG_07002	298.458	0.69846	0.0700054	9.97723	1.92e-23	1.27e-22
CNAG_05724	658.495	-0.682366	0.0684056	-9.9753	1.96e-23	1.3e-22
CNAG_05019	168.354	-0.909649	0.0912207	-9.97196	2.02e-23	1.34e-22
CNAG_03283	507.368	0.575919	0.0577609	9.97074	2.05e-23	1.36e-22
CNAG_00457	1291.81	0.519011	0.0520873	9.96425	2.19e-23	1.44e-22
CNAG_03683	124.027	-0.953154	0.0956546	-9.96455	2.18e-23	1.44e-22
CNAG_06874	220.397	-0.71153	0.0714575	-9.95739	2.34e-23	1.55e-22
CNAG_03154	640.716	0.46475	0.0467447	9.9423	2.72e-23	1.8e-22
CNAG_06403	428.51	-0.596543	0.0600129	-9.94025	2.78e-23	1.83e-22
CNAG_03385	1048.36	0.40274	0.0405278	9.93738	2.86e-23	1.89e-22
CNAG_01518	315.572	0.597519	0.0601487	9.93403	2.96e-23	1.95e-22
CNAG_06308	80.5203	-1.41495	0.14244	-9.93362	2.97e-23	1.95e-22
CNAG_12608	40.3304	-1.7746	0.178637	-9.9341	2.96e-23	1.95e-22
CNAG_12227	41.9223	1.72892	0.174075	9.93207	3.02e-23	1.98e-22
CNAG_01879	295.684	-0.687703	0.0693193	-9.9208	3.38e-23	2.22e-22
CNAG_03739	785.195	0.559509	0.056404	9.91969	3.42e-23	2.24e-22
CNAG_01018	793.203	0.378281	0.0381401	9.91818	3.47e-23	2.27e-22
CNAG_01178	420.731	-0.560001	0.0565062	-9.91044	3.75e-23	2.45e-22
CNAG_00668	1244.75	0.55484	0.0560165	9.90495	3.96e-23	2.59e-22
CNAG_05027	126.229	-0.956711	0.0966027	-9.90357	4.02e-23	2.62e-22
CNAG_04023	835.466	0.369388	0.037351	9.88964	4.62e-23	3.01e-22
CNAG_04484	754.754	-0.550519	0.0557219	-9.87976	5.1e-23	3.32e-22
CNAG_02903	411.783	-0.569699	0.0576722	-9.87823	5.17e-23	3.37e-22
CNAG_07319	496.44	0.578293	0.0586005	9.86839	5.71e-23	3.71e-22
CNAG_01231	143.492	-0.91673	0.0928992	-9.86801	5.73e-23	3.73e-22
CNAG_06699	1232.73	0.592831	0.0600815	9.86711	5.78e-23	3.76e-22
CNAG_06227	256.179	-0.793733	0.0804614	-9.86477	5.92e-23	3.84e-22
CNAG_02683	969.224	0.466763	0.047349	9.85791	6.34e-23	4.11e-22
CNAG_00028	245.421	-0.718642	0.072921	-9.85508	6.52e-23	4.22e-22
CNAG_06075	714.221	0.612147	0.0621154	9.855	6.52e-23	4.22e-22
CNAG_06140	272.027	0.602821	0.0612232	9.8463	7.11e-23	4.6e-22
CNAG_03817	320.609	0.760584	0.0772541	9.84523	7.19e-23	4.65e-22
CNAG_00362	348.946	-0.64356	0.0654625	-9.83097	8.28e-23	5.34e-22
CNAG_01745	1037.7	0.497545	0.0506099	9.831	8.28e-23	5.34e-22
CNAG_02765	24.7915	-2.94785	0.299879	-9.83015	8.35e-23	5.38e-22
CNAG_03602	1247.79	0.578958	0.0588989	9.82968	8.39e-23	5.4e-22
CNAG_05622	642.145	-0.631118	0.0642193	-9.82754	8.57e-23	5.52e-22
CNAG_03408	1107.12	0.548227	0.0558028	9.82437	8.84e-23	5.69e-22
CNAG_05809	851.594	0.430926	0.0438639	9.82417	8.86e-23	5.69e-22
CNAG_03572	949.609	0.562074	0.0572405	9.81951	9.28e-23	5.96e-22
CNAG_03220	626.744	-0.416679	0.0424964	-9.80505	1.07e-22	6.87e-22
CNAG_02948	949.53	0.411729	0.041993	9.80471	1.07e-22	6.89e-22
CNAG_04504	282.949	-1.00788	0.102798	-9.80446	1.08e-22	6.9e-22
CNAG_03591	837.516	0.389434	0.0397299	9.80204	1.1e-22	7.06e-22
CNAG_01243	703.809	-0.572472	0.0584654	-9.79163	1.22e-22	7.82e-22
CNAG_04112	662.182	0.619994	0.0633252	9.79063	1.24e-22	7.89e-22
CNAG_02065	196.417	-0.71226	0.0727572	-9.78955	1.25e-22	7.97e-22
CNAG_06725	108.895	-1.07824	0.110185	-9.78569	1.3e-22	8.27e-22
CNAG_02823	566.559	-0.547459	0.0559717	-9.781	1.36e-22	8.66e-22
CNAG_06674	165.392	-0.845175	0.0864347	-9.77818	1.4e-22	8.9e-22
CNAG_00984	956.14	0.619335	0.0633663	9.7739	1.46e-22	9.27e-22
CNAG_03153	694.077	0.398713	0.040806	9.77094	1.5e-22	9.54e-22
CNAG_01930	572.671	-0.862826	0.0883389	-9.76723	1.56e-22	9.89e-22
CNAG_01293	226.432	-1.14844	0.117586	-9.76684	1.56e-22	9.92e-22
CNAG_02496	77.3058	-1.23466	0.126418	-9.76642	1.57e-22	9.95e-22
CNAG_00933	160.82	-0.987803	0.101217	-9.75925	1.68e-22	1.07e-21
CNAG_01445	285.846	-0.90728	0.0929979	-9.75592	1.74e-22	1.1e-21
CNAG_00847	151.395	-0.919644	0.0942714	-9.75528	1.75e-22	1.11e-21
CNAG_02880	1090.01	0.502804	0.051543	9.75505	1.76e-22	1.11e-21
CNAG_07773	330.82	-0.641191	0.0657265	-9.75544	1.75e-22	1.11e-21
CNAG_05218	873.207	0.431739	0.0442738	9.75156	1.82e-22	1.15e-21
CNAG_05915	1670.07	0.498409	0.0511288	9.7481	1.88e-22	1.19e-21
CNAG_06121	463.708	0.57165	0.0586501	9.74679	1.9e-22	1.2e-21
CNAG_04443	662.429	0.621877	0.0638589	9.7383	2.07e-22	1.3e-21
CNAG_05721	480.909	-0.973613	0.0999922	-9.7369	2.1e-22	1.32e-21
CNAG_02335	1462.53	0.557521	0.0572662	9.7356	2.13e-22	1.34e-21
CNAG_06604	260.705	-0.683005	0.0701881	-9.73107	2.22e-22	1.4e-21
CNAG_03679	309.36	0.71164	0.0731382	9.73006	2.24e-22	1.41e-21
CNAG_07626	124.979	-0.884508	0.0909427	-9.72599	2.34e-22	1.47e-21
CNAG_04157	162.374	-0.901961	0.0927606	-9.72354	2.39e-22	1.5e-21
CNAG_02018	253.328	0.74529	0.0766726	9.72042	2.47e-22	1.54e-21
CNAG_08020	64.2324	-1.44908	0.149068	-9.72096	2.45e-22	1.54e-21
CNAG_01891	90.7203	-1.50585	0.154955	-9.71798	2.53e-22	1.58e-21
CNAG_04953	969.98	0.541583	0.0557352	9.71707	2.55e-22	1.59e-21
CNAG_01976	530.486	0.554036	0.0570208	9.7164	2.57e-22	1.6e-21
CNAG_05976	631.471	0.458524	0.0472097	9.71249	2.67e-22	1.66e-21
CNAG_02307	221.396	-0.637553	0.0656453	-9.7121	2.68e-22	1.67e-21
CNAG_07551	607.065	0.558097	0.0574944	9.70698	2.82e-22	1.75e-21
CNAG_00570	798.202	0.44714	0.0460682	9.70604	2.84e-22	1.77e-21
CNAG_05301	734.167	-0.598505	0.0616683	-9.70523	2.86e-22	1.78e-21
CNAG_04671	312.573	-0.580402	0.0598114	-9.70387	2.9e-22	1.8e-21
CNAG_00347	519.095	-0.471994	0.0486448	-9.70286	2.93e-22	1.82e-21
CNAG_02657	598.433	0.448083	0.0462059	9.69753	3.09e-22	1.92e-21
CNAG_06317	301.005	-0.612776	0.0632488	-9.68835	3.38e-22	2.09e-21
CNAG_00760	476.818	0.575319	0.0594162	9.68286	3.57e-22	2.21e-21
CNAG_01501	120.726	-0.931158	0.096198	-9.67959	3.68e-22	2.28e-21
CNAG_05232	867.046	0.555092	0.0573472	9.67949	3.69e-22	2.28e-21
CNAG_07545	504.613	-0.677026	0.069949	-9.67885	3.71e-22	2.29e-21
CNAG_05509	345.527	0.621766	0.064259	9.67594	3.82e-22	2.35e-21
CNAG_00424	557.247	0.404361	0.0418187	9.66938	4.07e-22	2.51e-21
CNAG_12974	67.4369	-1.4433	0.149314	-9.66622	4.2e-22	2.59e-21
CNAG_02926	298.769	0.657252	0.0680136	9.66354	4.31e-22	2.65e-21
CNAG_06978	73.7649	-1.21143	0.125408	-9.65989	4.46e-22	2.75e-21
CNAG_01751	482.841	0.609024	0.0630542	9.65875	4.51e-22	2.77e-21
CNAG_03142	627.689	0.616855	0.0638689	9.65814	4.54e-22	2.78e-21
CNAG_07724	815.663	-0.491231	0.0508614	-9.65823	4.54e-22	2.78e-21
CNAG_12370	24.7444	2.39417	0.247882	9.65848	4.53e-22	2.78e-21
CNAG_00770	264.938	-0.794835	0.082305	-9.65719	4.58e-22	2.81e-21
CNAG_01406	236.507	-0.652505	0.0675671	-9.65714	4.58e-22	2.81e-21
CNAG_05155	2207.31	0.374673	0.0388039	9.65554	4.66e-22	2.85e-21
CNAG_01376	1817.56	0.254657	0.0263893	9.65003	4.91e-22	3e-21
CNAG_06470	43.7859	-1.59969	0.165801	-9.64826	5e-22	3.05e-21
CNAG_03899	819.992	0.38853	0.0402719	9.64766	5.03e-22	3.07e-21
CNAG_06929	719.899	0.526096	0.0545426	9.64558	5.13e-22	3.13e-21
CNAG_07972	718.154	0.817165	0.084727	9.64468	5.18e-22	3.15e-21
CNAG_00122	228.341	-1.5057	0.156136	-9.64351	5.24e-22	3.19e-21
CNAG_03251	590.354	0.476348	0.0493967	9.6433	5.25e-22	3.19e-21
CNAG_02983	282.951	-1.96067	0.203384	-9.64024	5.41e-22	3.29e-21
CNAG_01001	111.387	-1.26562	0.131308	-9.63856	5.5e-22	3.34e-21
CNAG_00465	387.291	0.638734	0.0662768	9.63737	5.56e-22	3.37e-21
CNAG_05844	218.864	0.642131	0.0666314	9.63707	5.58e-22	3.38e-21
CNAG_04748	361.287	-0.614446	0.0637603	-9.63681	5.59e-22	3.39e-21
CNAG_03588	2178.44	0.446137	0.0462983	9.63615	5.63e-22	3.41e-21
CNAG_04785	84.5835	-1.08776	0.113004	-9.62589	6.22e-22	3.76e-21
CNAG_00370	492.412	0.555566	0.0577517	9.61992	6.59e-22	3.98e-21
CNAG_06770	1226.37	0.576656	0.0599513	9.61873	6.66e-22	4.03e-21
CNAG_04217	1210.09	0.628368	0.0653353	9.61757	6.74e-22	4.07e-21
CNAG_05497	1466.57	0.409662	0.042595	9.6176	6.74e-22	4.07e-21
CNAG_07324	483.547	0.575084	0.0597977	9.61717	6.77e-22	4.08e-21
CNAG_00053	48.0462	-2.68608	0.27947	-9.61132	7.16e-22	4.31e-21
CNAG_04072	293.167	0.678934	0.0706603	9.60843	7.37e-22	4.43e-21
CNAG_00771	419.427	0.557987	0.0580935	9.60499	7.62e-22	4.58e-21
CNAG_03688	531.719	0.608506	0.0633617	9.60368	7.71e-22	4.63e-21
CNAG_01738	391.171	-0.602773	0.062799	-9.59845	8.12e-22	4.87e-21
CNAG_02563	163.15	-0.875958	0.0912686	-9.59759	8.18e-22	4.91e-21
CNAG_02718	382.799	-0.522346	0.0544398	-9.59493	8.4e-22	5.03e-21
CNAG_04590	189.947	0.725579	0.0756502	9.59124	8.7e-22	5.21e-21
CNAG_05577	299.373	-0.641463	0.0669057	-9.58758	9.02e-22	5.4e-21
CNAG_01963	49.5326	-1.52777	0.159386	-9.58532	9.22e-22	5.51e-21
CNAG_05385	373.055	-0.548282	0.0572341	-9.57964	9.74e-22	5.82e-21
CNAG_02552	263.005	-0.605216	0.0631829	-9.57879	9.82e-22	5.86e-21
CNAG_06771	377.228	0.654408	0.0683617	9.57272	1.04e-21	6.21e-21
CNAG_01170	531.841	0.55253	0.0577528	9.56715	1.1e-21	6.55e-21
CNAG_03432	659.36	0.519962	0.0543807	9.56153	1.16e-21	6.91e-21
CNAG_05865	551.532	0.46002	0.0481774	9.54845	1.32e-21	7.84e-21
CNAG_06836	121.571	-2.6428	0.276826	-9.54679	1.34e-21	7.96e-21
CNAG_03110	1474.95	0.411464	0.0431013	9.54645	1.34e-21	7.98e-21
CNAG_02843	901.306	0.561299	0.0588664	9.53514	1.5e-21	8.89e-21
CNAG_00686	774.526	0.55605	0.0583235	9.53389	1.51e-21	8.98e-21
CNAG_02035	745.218	0.566935	0.0594654	9.53387	1.52e-21	8.98e-21
CNAG_06535	530.349	0.547149	0.0574282	9.52752	1.61e-21	9.54e-21
CNAG_04771	446.163	0.499231	0.0524169	9.52424	1.66e-21	9.84e-21
CNAG_03327	52.3757	-1.54794	0.16257	-9.52168	1.7e-21	1.01e-20
CNAG_05694	764.545	0.350527	0.036814	9.52157	1.71e-21	1.01e-20
CNAG_13178	65.6732	-1.41108	0.148217	-9.52035	1.73e-21	1.02e-20
CNAG_00162	1383.41	0.531386	0.0558247	9.51884	1.75e-21	1.03e-20
CNAG_05106	215.636	-0.736124	0.0773521	-9.51653	1.79e-21	1.06e-20
CNAG_06153	826.155	0.374523	0.0393575	9.51595	1.8e-21	1.06e-20
CNAG_02212	1774.24	0.364857	0.0383438	9.51541	1.81e-21	1.07e-20
CNAG_02675	570.7	-1.64992	0.173505	-9.50936	1.92e-21	1.13e-20
CNAG_05389	624.309	-0.48303	0.0507982	-9.5088	1.93e-21	1.13e-20
CNAG_05601	278.615	-0.752675	0.0791748	-9.50649	1.97e-21	1.16e-20
CNAG_01670	200.54	-0.748082	0.0787672	-9.49739	2.15e-21	1.26e-20
CNAG_05191	263.292	-0.991708	0.104429	-9.4965	2.17e-21	1.27e-20
CNAG_12451	35.7808	-4.30026	0.452874	-9.4955	2.19e-21	1.28e-20
CNAG_00160	84.0314	-1.14251	0.120329	-9.49493	2.2e-21	1.29e-20
CNAG_12087	217.776	-0.646525	0.0681047	-9.4931	2.24e-21	1.31e-20
CNAG_04069	791.821	0.377386	0.0397564	9.49246	2.26e-21	1.32e-20
CNAG_03917	413.392	-0.586323	0.0617746	-9.49133	2.28e-21	1.33e-20
CNAG_00057	1038.89	0.559575	0.0589592	9.49089	2.29e-21	1.34e-20
CNAG_01102	1051.39	0.613036	0.0645935	9.49067	2.3e-21	1.34e-20
CNAG_01611	743.064	0.592843	0.062463	9.4911	2.29e-21	1.34e-20
CNAG_04604	862.632	0.398734	0.0420284	9.48726	2.37e-21	1.38e-20
CNAG_06696	893.164	0.364783	0.0384583	9.48516	2.42e-21	1.41e-20
CNAG_03078	353.383	-0.623146	0.0657434	-9.47846	2.58e-21	1.5e-20
CNAG_05398	636.121	0.416683	0.0439828	9.47376	2.7e-21	1.57e-20
CNAG_03507	1076.1	0.423927	0.0447599	9.47113	2.77e-21	1.61e-20
CNAG_07940	305.825	0.800161	0.0845046	9.46885	2.83e-21	1.64e-20
CNAG_05540	1429.66	0.413568	0.0436895	9.46607	2.91e-21	1.69e-20
CNAG_04068	521.775	0.543739	0.0574784	9.4599	3.08e-21	1.79e-20
CNAG_07307	30.0106	3.29744	0.348668	9.45727	3.16e-21	1.83e-20
CNAG_06536	84.4311	-1.13477	0.120002	-9.45623	3.19e-21	1.85e-20
CNAG_02008	924.548	0.492782	0.0521184	9.45506	3.23e-21	1.87e-20
CNAG_04209	367.376	-0.765141	0.080929	-9.45448	3.25e-21	1.88e-20
CNAG_01973	1225.79	0.310195	0.0328187	9.4518	3.33e-21	1.92e-20
CNAG_03227	558.586	0.504686	0.0534136	9.44864	3.43e-21	1.98e-20
CNAG_03595	1053.94	0.534173	0.0565559	9.44504	3.55e-21	2.05e-20
CNAG_05890	26.3087	-3.71199	0.393027	-9.44462	3.57e-21	2.06e-20
CNAG_07321	79.3392	-1.21509	0.128718	-9.43998	3.73e-21	2.15e-20
CNAG_06095	757.26	0.54519	0.0577872	9.43444	3.93e-21	2.26e-20
CNAG_03626	738.43	-0.531905	0.0564136	-9.42868	4.15e-21	2.39e-20
CNAG_03015	391.511	0.604237	0.0641064	9.42553	4.28e-21	2.46e-20
CNAG_03492	1572.42	0.585184	0.0620964	9.4238	4.35e-21	2.5e-20
CNAG_03723	386.22	-0.559907	0.059461	-9.41636	4.67e-21	2.68e-20
CNAG_00835	212.139	-0.6791	0.0721253	-9.41556	4.71e-21	2.7e-20
CNAG_04322	547.675	0.662359	0.0703478	9.41549	4.71e-21	2.7e-20
CNAG_06835	1468.08	-0.56446	0.0599522	-9.41518	4.72e-21	2.7e-20
CNAG_06081	2666.56	0.489565	0.0520208	9.41095	4.92e-21	2.81e-20
CNAG_02761	416.358	0.479697	0.0510176	9.40258	5.32e-21	3.04e-20
CNAG_01878	177.38	-0.880563	0.0936584	-9.40185	5.36e-21	3.06e-20
CNAG_01461	218.858	-0.711521	0.0756816	-9.40151	5.38e-21	3.07e-20
CNAG_02202	375.875	0.511202	0.0543828	9.40006	5.45e-21	3.11e-20
CNAG_02485	821.431	0.493203	0.0524887	9.39637	5.65e-21	3.22e-20
CNAG_00921	458.141	0.539952	0.05747	9.39537	5.7e-21	3.25e-20
CNAG_01753	694.032	0.515669	0.0548988	9.39309	5.83e-21	3.31e-20
CNAG_06245	27.9251	-3.32118	0.353576	-9.39311	5.83e-21	3.31e-20
CNAG_00116	867.646	0.543685	0.0578999	9.39008	6e-21	3.41e-20
CNAG_01134	162.778	-0.957879	0.102076	-9.38396	6.35e-21	3.61e-20
CNAG_04534	74.4151	-1.27635	0.136017	-9.38377	6.37e-21	3.61e-20
CNAG_05443	71.5421	-1.33509	0.142278	-9.38361	6.38e-21	3.61e-20
CNAG_05009	45.9254	-1.68788	0.179985	-9.3779	6.73e-21	3.81e-20
CNAG_01603	663.526	0.500397	0.0533851	9.37334	7.03e-21	3.98e-20
CNAG_03181	39.3613	-1.82142	0.194408	-9.36902	7.32e-21	4.14e-20
CNAG_04651	402.293	0.464014	0.049537	9.36703	7.46e-21	4.22e-20
CNAG_06183	246.484	-0.682613	0.0728946	-9.36439	7.65e-21	4.32e-20
CNAG_06805	44.233	-2.10452	0.224832	-9.36039	7.94e-21	4.48e-20
CNAG_04799	531.833	0.587529	0.0627817	9.35828	8.1e-21	4.57e-20
CNAG_02234	661.226	0.560003	0.0598565	9.35576	8.3e-21	4.68e-20
CNAG_04039	604.387	0.472167	0.0504682	9.35573	8.3e-21	4.68e-20
CNAG_01115	1750.93	-1.06141	0.113477	-9.35345	8.48e-21	4.77e-20
CNAG_02131	448.087	0.462124	0.049407	9.35342	8.49e-21	4.77e-20
CNAG_03198	753.168	0.561011	0.0599981	9.35049	8.72e-21	4.9e-20
CNAG_06376	717.147	-0.593283	0.0634734	-9.34695	9.02e-21	5.07e-20
CNAG_03517	1594	0.43304	0.0463746	9.33788	9.83e-21	5.51e-20
CNAG_04883	509.137	0.564926	0.0605081	9.33637	9.97e-21	5.59e-20
CNAG_01576	587.955	0.460308	0.0493151	9.33402	1.02e-20	5.71e-20
CNAG_01332	508.951	0.54965	0.0588977	9.3323	1.04e-20	5.8e-20
CNAG_05894	1750.33	-0.938689	0.100597	-9.33122	1.05e-20	5.86e-20
CNAG_01248	486.149	-0.601749	0.0645035	-9.32894	1.07e-20	5.98e-20
CNAG_06544	526.138	0.473098	0.050722	9.32728	1.09e-20	6.07e-20
CNAG_06113	1322.16	0.548904	0.0588543	9.32648	1.09e-20	6.11e-20
CNAG_05551	121.15	-1.26455	0.135593	-9.32609	1.1e-20	6.13e-20
CNAG_07427	1268.61	0.389765	0.0418184	9.32044	1.16e-20	6.46e-20
CNAG_05500	407.993	0.451227	0.0484151	9.31998	1.16e-20	6.48e-20
CNAG_07584	316.752	0.774537	0.0831261	9.31761	1.19e-20	6.62e-20
CNAG_07351	661.261	-0.84485	0.0907148	-9.31326	1.24e-20	6.9e-20
CNAG_02047	359.47	-0.795669	0.0854395	-9.31266	1.25e-20	6.93e-20
CNAG_03063	907.176	-0.603597	0.0648237	-9.31137	1.26e-20	7.01e-20
CNAG_02876	1270.92	0.380092	0.0408212	9.31114	1.26e-20	7.02e-20
CNAG_03918	516.687	-0.611712	0.0657062	-9.3098	1.28e-20	7.1e-20
CNAG_07911	92.3562	-1.0655	0.114462	-9.30879	1.29e-20	7.17e-20
CNAG_01284	695.664	0.407846	0.0438152	9.30832	1.3e-20	7.19e-20
CNAG_00334	1792.74	0.511887	0.0550175	9.30409	1.35e-20	7.48e-20
CNAG_02481	325.616	-0.711213	0.0764456	-9.30352	1.36e-20	7.51e-20
CNAG_06468	870.338	0.597803	0.0642946	9.29787	1.43e-20	7.92e-20
CNAG_03633	120.582	-0.936216	0.100753	-9.29216	1.51e-20	8.35e-20
CNAG_01945	48.7236	-2.17463	0.234045	-9.2915	1.52e-20	8.4e-20
CNAG_01063	966.62	-0.718187	0.0773183	-9.2887	1.56e-20	8.61e-20
CNAG_03357	255.274	-0.637953	0.068697	-9.28647	1.59e-20	8.79e-20
CNAG_07774	83.5677	-1.30452	0.140513	-9.28399	1.63e-20	8.99e-20
CNAG_12762	19.6262	2.7704	0.298408	9.28392	1.63e-20	8.99e-20
CNAG_04432	278.587	-0.564403	0.0608064	-9.28197	1.66e-20	9.15e-20
CNAG_01709	1026.23	0.441942	0.0476151	9.28154	1.67e-20	9.18e-20
CNAG_03577	793.709	0.517089	0.0557239	9.27948	1.7e-20	9.35e-20
CNAG_00720	207.953	-0.866913	0.093427	-9.27904	1.71e-20	9.38e-20
CNAG_05586	191.575	-0.786148	0.0847397	-9.27721	1.74e-20	9.54e-20
CNAG_03705	698.493	0.484074	0.0521798	9.27703	1.74e-20	9.55e-20
CNAG_03328	352.312	-1.31306	0.141569	-9.27506	1.78e-20	9.72e-20
CNAG_05912	464.206	-0.453439	0.0489871	-9.25628	2.12e-20	1.16e-19
CNAG_04129	62.0684	-1.312	0.141789	-9.25318	2.18e-20	1.19e-19
CNAG_03486	549.28	0.418119	0.0451892	9.25262	2.19e-20	1.2e-19
CNAG_00302	181.863	0.890701	0.0962964	9.24957	2.25e-20	1.23e-19
CNAG_00701	343.956	-0.621982	0.0672513	-9.24863	2.27e-20	1.24e-19
CNAG_07786	28.6584	-2.56434	0.277516	-9.24033	2.46e-20	1.34e-19
CNAG_00236	50.2699	-1.56285	0.169304	-9.23099	2.68e-20	1.46e-19
CNAG_07790	533.836	0.707852	0.0766861	9.23051	2.69e-20	1.47e-19
CNAG_00674	237.13	-1.4378	0.155887	-9.2233	2.88e-20	1.57e-19
CNAG_04903	683.066	0.579473	0.0628444	9.22075	2.95e-20	1.6e-19
CNAG_03250	330.566	0.558208	0.0605646	9.21673	3.06e-20	1.66e-19
CNAG_04705	703.26	-0.668322	0.0725153	-9.21629	3.08e-20	1.67e-19
CNAG_00703	457.844	0.554237	0.0602008	9.20647	3.37e-20	1.83e-19
CNAG_05074	1227.25	0.417591	0.0453592	9.20631	3.38e-20	1.83e-19
CNAG_05355	1769.6	0.340351	0.0369912	9.20087	3.55e-20	1.92e-19
CNAG_03249	563.759	0.4508	0.0490007	9.19987	3.58e-20	1.94e-19
CNAG_05525	480.99	0.548508	0.059709	9.18636	4.06e-20	2.2e-19
CNAG_06125	1626.46	0.534725	0.0582254	9.18372	4.16e-20	2.25e-19
CNAG_02270	419.611	-0.831503	0.0905686	-9.18091	4.27e-20	2.31e-19
CNAG_02918	558.285	0.41002	0.0446931	9.17413	4.55e-20	2.46e-19
CNAG_01897	1227.82	0.381926	0.0416566	9.16845	4.8e-20	2.59e-19
CNAG_02846	211.189	-0.685742	0.0748301	-9.16399	5e-20	2.7e-19
CNAG_07433	540.585	-0.548105	0.0598303	-9.161	5.14e-20	2.77e-19
CNAG_03331	698	0.350893	0.038325	9.15573	5.4e-20	2.91e-19
CNAG_00995	1710.19	0.503064	0.054957	9.15377	5.5e-20	2.96e-19
CNAG_04298	621.71	0.570511	0.0623316	9.15285	5.55e-20	2.98e-19
CNAG_05696	557.788	0.514581	0.0562535	9.14752	5.83e-20	3.13e-19
CNAG_00636	292.027	-0.841879	0.0920708	-9.14382	6.03e-20	3.24e-19
CNAG_04276	431.979	0.538799	0.0589285	9.14327	6.06e-20	3.25e-19
CNAG_05277	533.297	0.443424	0.0485032	9.14215	6.12e-20	3.28e-19
CNAG_01472	646.946	0.439272	0.0480637	9.13938	6.28e-20	3.37e-19
CNAG_07429	961.117	-0.468126	0.0512215	-9.13924	6.29e-20	3.37e-19
CNAG_06871	351.101	-0.52655	0.0576527	-9.13313	6.65e-20	3.56e-19
CNAG_04786	883.568	-0.481112	0.0527004	-9.12919	6.9e-20	3.69e-19
CNAG_01010	129.607	0.79605	0.0872053	9.12846	6.95e-20	3.71e-19
CNAG_00483	861.921	0.562186	0.0615919	9.12759	7e-20	3.74e-19
CNAG_05419	1070.82	0.412473	0.0451918	9.12716	7.03e-20	3.75e-19
CNAG_00472	131.058	-1.15416	0.126611	-9.11576	7.81e-20	4.17e-19
CNAG_03832	815.382	0.429055	0.0470762	9.11405	7.94e-20	4.23e-19
CNAG_03875	213.749	-0.789793	0.0866863	-9.11093	8.17e-20	4.35e-19
CNAG_02996	534.653	0.590482	0.0648126	9.11061	8.19e-20	4.36e-19
CNAG_04114	1101.91	0.496646	0.0545397	9.10615	8.54e-20	4.54e-19
CNAG_03261	472.398	0.409864	0.0450171	9.10462	8.66e-20	4.6e-19
CNAG_05187	1097.88	0.39268	0.0431358	9.10335	8.76e-20	4.65e-19
CNAG_07421	71.5351	1.25487	0.137894	9.1003	9.01e-20	4.78e-19
CNAG_12250	294.148	0.508963	0.055936	9.09903	9.11e-20	4.83e-19
CNAG_02132	306.005	-0.767871	0.0844069	-9.09725	9.26e-20	4.91e-19
CNAG_06413	88.5322	-0.986898	0.108542	-9.09229	9.7e-20	5.14e-19
CNAG_06532	313.075	-0.800743	0.0880773	-9.09137	9.78e-20	5.18e-19
CNAG_01486	775.181	0.596799	0.0656606	9.08914	9.98e-20	5.28e-19
CNAG_04686	178.56	-0.776002	0.0854047	-9.08618	1.03e-19	5.42e-19
CNAG_00743	693.624	0.442108	0.0486691	9.08396	1.05e-19	5.53e-19
CNAG_00180	323.683	0.545969	0.060126	9.08042	1.08e-19	5.71e-19
CNAG_04283	1384.73	0.667591	0.0735913	9.0716	1.17e-19	6.19e-19
CNAG_05228	463.402	0.652101	0.0718936	9.07036	1.19e-19	6.25e-19
CNAG_02469	315.308	-0.615447	0.0678701	-9.06801	1.21e-19	6.38e-19
CNAG_01043	772.889	0.504374	0.0556419	9.06464	1.25e-19	6.58e-19
CNAG_03485	894.301	-0.789348	0.0871154	-9.06095	1.29e-19	6.8e-19
CNAG_00450	638.431	0.427627	0.0471974	9.06039	1.3e-19	6.83e-19
CNAG_04741	1407.25	0.35466	0.0391437	9.06047	1.3e-19	6.83e-19
CNAG_01080	155.046	-0.841475	0.0928897	-9.05886	1.32e-19	6.92e-19
CNAG_01184	598.115	-0.440095	0.0485953	-9.05633	1.35e-19	7.08e-19
CNAG_03263	640.494	0.465386	0.0513917	9.05567	1.36e-19	7.12e-19
CNAG_01929	139.716	-1.08248	0.119548	-9.05483	1.37e-19	7.16e-19
CNAG_06109	1358.21	0.562282	0.0620968	9.05493	1.37e-19	7.16e-19
CNAG_02349	282.923	-1.10791	0.122406	-9.05105	1.42e-19	7.41e-19
CNAG_06434	380.373	-0.672213	0.0742778	-9.04998	1.43e-19	7.48e-19
CNAG_02200	339.298	0.49719	0.0549615	9.04616	1.48e-19	7.74e-19
CNAG_01558	1062.79	0.558991	0.0618092	9.04381	1.51e-19	7.9e-19
CNAG_00539	843.205	-2.19044	0.242284	-9.04081	1.56e-19	8.11e-19
CNAG_02384	36.2794	-1.70598	0.188747	-9.03849	1.59e-19	8.28e-19
CNAG_12912	80.546	0.969986	0.107326	9.03774	1.6e-19	8.33e-19
CNAG_02574	159.189	-1.27779	0.141394	-9.03708	1.61e-19	8.38e-19
CNAG_02104	505.835	-0.513605	0.0568348	-9.0368	1.61e-19	8.39e-19
CNAG_05581	2339.15	0.340062	0.0376942	9.02159	1.85e-19	9.64e-19
CNAG_05439	197.805	-0.921315	0.102219	-9.0132	2e-19	1.04e-18
CNAG_00490	142.97	-0.962185	0.106779	-9.01101	2.04e-19	1.06e-18
CNAG_06092	1370.86	0.39103	0.0434285	9.00401	2.18e-19	1.13e-18
CNAG_03563	1323.62	0.339591	0.0377193	9.0031	2.19e-19	1.14e-18
CNAG_06548	574.705	-0.723488	0.0803654	-9.00247	2.21e-19	1.14e-18
CNAG_04371	445.062	-0.508576	0.0565404	-8.99491	2.36e-19	1.22e-18
CNAG_05904	509.088	0.539188	0.0599503	8.99393	2.39e-19	1.23e-18
CNAG_00656	871.863	0.518891	0.0577334	8.98771	2.52e-19	1.31e-18
CNAG_00717	587.025	0.389881	0.0433942	8.98463	2.6e-19	1.34e-18
CNAG_04630	1470.2	0.423289	0.047138	8.97979	2.71e-19	1.4e-18
CNAG_12739	24.0724	2.4001	0.267333	8.97794	2.76e-19	1.42e-18
CNAG_03937	253.899	0.565573	0.0630225	8.97415	2.86e-19	1.47e-18
CNAG_03234	171.748	-0.995429	0.110946	-8.97217	2.91e-19	1.5e-18
CNAG_05831	26.7904	-2.15551	0.240309	-8.96973	2.97e-19	1.53e-18
CNAG_04259	403.628	0.526478	0.0587148	8.96671	3.06e-19	1.57e-18
CNAG_05572	313.773	0.542956	0.060577	8.96306	3.16e-19	1.62e-18
CNAG_05464	175.808	0.670994	0.0748796	8.96097	3.22e-19	1.65e-18
CNAG_00626	763.463	0.507275	0.0566159	8.95994	3.25e-19	1.67e-18
CNAG_01167	323.292	-0.816165	0.0910978	-8.95921	3.27e-19	1.68e-18
CNAG_04362	839.945	0.31908	0.035616	8.95891	3.28e-19	1.68e-18
CNAG_05800	451.495	0.538481	0.060149	8.95245	3.48e-19	1.78e-18
CNAG_05422	633.63	-0.589315	0.0658464	-8.94984	3.56e-19	1.82e-18
CNAG_06313	1328.79	0.49769	0.0556162	8.94865	3.6e-19	1.84e-18
CNAG_07498	351.565	0.481785	0.0538417	8.94817	3.61e-19	1.85e-18
CNAG_07032	621.726	0.490476	0.0548185	8.94726	3.64e-19	1.86e-18
CNAG_05167	414.099	0.595694	0.0665954	8.94497	3.72e-19	1.9e-18
CNAG_01508	577.028	-0.457291	0.0511512	-8.93998	3.89e-19	1.99e-18
CNAG_07413	816.528	0.646557	0.0723489	8.93665	4.01e-19	2.05e-18
CNAG_12482	27.2484	2.08391	0.233203	8.93603	4.03e-19	2.06e-18
CNAG_01780	537.459	0.457982	0.0512665	8.93337	4.13e-19	2.11e-18
CNAG_01496	674.33	0.337567	0.0377933	8.93193	4.19e-19	2.13e-18
CNAG_05140	643.358	0.530818	0.0594403	8.93027	4.25e-19	2.16e-18
CNAG_02934	493.642	-0.978487	0.109574	-8.92994	4.26e-19	2.17e-18
CNAG_06830	1186.8	0.447357	0.0500971	8.92979	4.27e-19	2.17e-18
CNAG_00581	1150.84	0.45949	0.0514605	8.92899	4.3e-19	2.18e-18
CNAG_12417	31.5433	1.98189	0.221962	8.92898	4.3e-19	2.18e-18
CNAG_03714	131.218	-1.66832	0.18685	-8.92862	4.31e-19	2.19e-18
CNAG_00437	103.029	-0.93468	0.104727	-8.92491	4.46e-19	2.26e-18
CNAG_05309	1060.23	0.33758	0.0378369	8.92197	4.58e-19	2.32e-18
CNAG_07605	176.819	-1.49419	0.167517	-8.91965	4.68e-19	2.37e-18
CNAG_04800	939.802	0.34387	0.0385591	8.91799	4.75e-19	2.4e-18
CNAG_07864	286.001	0.55822	0.0625979	8.91756	4.77e-19	2.41e-18
CNAG_04319	71.9504	-1.11237	0.124754	-8.91647	4.81e-19	2.43e-18
CNAG_07939	425.1	0.567564	0.0636706	8.91407	4.92e-19	2.48e-18
CNAG_06947	256.253	-0.577606	0.0648294	-8.90964	5.12e-19	2.58e-18
CNAG_03248	578.698	0.370412	0.0416035	8.90337	5.42e-19	2.73e-18
CNAG_00655	427.022	0.546878	0.0614673	8.89707	5.73e-19	2.89e-18
CNAG_07043	327.889	0.57382	0.0645282	8.89255	5.97e-19	3.01e-18
CNAG_01951	560.905	0.516934	0.0581341	8.89209	6e-19	3.02e-18
CNAG_06973	104.359	1.17781	0.132456	8.89213	5.99e-19	3.02e-18
CNAG_00779	446.027	0.544282	0.0612123	8.89171	6.02e-19	3.03e-18
CNAG_01179	380.466	0.637099	0.0716924	8.88656	6.3e-19	3.17e-18
CNAG_02775	825.49	0.514687	0.0579218	8.8859	6.34e-19	3.18e-18
CNAG_03771	2154.4	0.499098	0.0561834	8.88338	6.49e-19	3.25e-18
CNAG_00876	448.444	0.596208	0.0671194	8.8828	6.52e-19	3.27e-18
CNAG_06347	356.287	0.600397	0.0675975	8.88193	6.57e-19	3.29e-18
CNAG_06840	2513.41	0.478925	0.0539362	8.87947	6.72e-19	3.36e-18
CNAG_04193	312.089	0.512863	0.0577923	8.87424	7.04e-19	3.52e-18
CNAG_01852	606	0.393909	0.0443946	8.87291	7.13e-19	3.56e-18
CNAG_02943	1939.06	0.477189	0.0537834	8.87242	7.16e-19	3.58e-18
CNAG_00848	3189.48	0.540381	0.0609108	8.87167	7.21e-19	3.6e-18
CNAG_05991	68.7588	-1.29198	0.14563	-8.87165	7.21e-19	3.6e-18
CNAG_03609	457.957	0.506944	0.0571555	8.86955	7.34e-19	3.66e-18
CNAG_04005	674.295	-0.358689	0.0404418	-8.86925	7.36e-19	3.67e-18
CNAG_07630	181.344	0.616554	0.0695161	8.86923	7.37e-19	3.67e-18
CNAG_13196	77.5139	1.04299	0.117597	8.86918	7.37e-19	3.67e-18
CNAG_01362	1078.16	0.312573	0.0352702	8.86227	7.84e-19	3.9e-18
CNAG_01344	862.41	-0.433562	0.0489301	-8.86085	7.94e-19	3.95e-18
CNAG_03891	1375.32	0.391788	0.0442235	8.85928	8.05e-19	4e-18
CNAG_04131	1353.89	0.368253	0.0415969	8.8529	8.53e-19	4.23e-18
CNAG_05555	879.351	0.514989	0.0581894	8.85022	8.73e-19	4.33e-18
CNAG_03720	123.204	-0.816797	0.0922922	-8.85011	8.74e-19	4.34e-18
CNAG_12821	69.3897	1.12098	0.126774	8.84238	9.37e-19	4.64e-18
CNAG_02260	360.948	0.453785	0.0513713	8.83344	1.02e-18	5.03e-18
CNAG_04102	309.444	0.601491	0.0680977	8.83277	1.02e-18	5.05e-18
CNAG_06516	56.9614	-1.28507	0.145507	-8.83171	1.03e-18	5.1e-18
CNAG_01531	108.044	-1.34144	0.151901	-8.83102	1.04e-18	5.13e-18
CNAG_05341	157.531	-0.848207	0.0960676	-8.82928	1.05e-18	5.21e-18
CNAG_01300	336.724	0.558384	0.0632661	8.82596	1.09e-18	5.36e-18
CNAG_06647	381.531	-0.660468	0.074863	-8.82236	1.12e-18	5.53e-18
CNAG_01884	1208.45	0.523151	0.0593031	8.82165	1.13e-18	5.56e-18
CNAG_03051	192.485	-0.956268	0.108409	-8.8209	1.14e-18	5.6e-18
CNAG_03484	174.985	-1.15893	0.131431	-8.81779	1.17e-18	5.75e-18
CNAG_04963	1419.35	0.411929	0.0467466	8.81195	1.23e-18	6.05e-18
CNAG_01682	1420.62	0.377274	0.0428314	8.80833	1.27e-18	6.25e-18
CNAG_00161	174.017	0.990617	0.112474	8.80754	1.28e-18	6.28e-18
CNAG_03570	57.3567	1.1901	0.135121	8.80762	1.28e-18	6.28e-18
CNAG_03789	272.748	0.598581	0.0679772	8.80562	1.3e-18	6.39e-18
CNAG_03930	224.184	0.590399	0.0670839	8.8009	1.36e-18	6.66e-18
CNAG_04891	608.842	0.596966	0.0678335	8.80046	1.36e-18	6.68e-18
CNAG_05964	55.9914	-1.25674	0.142843	-8.79805	1.39e-18	6.82e-18
CNAG_01990	715.848	0.51826	0.0589656	8.78919	1.51e-18	7.38e-18
CNAG_07839	631.19	0.541376	0.0616102	8.78712	1.53e-18	7.51e-18
CNAG_05606	144.768	-0.841925	0.0958242	-8.78614	1.55e-18	7.57e-18
CNAG_04096	19.8906	-3.05391	0.347593	-8.78588	1.55e-18	7.58e-18
CNAG_03435	469.423	0.496157	0.0564933	8.78259	1.6e-18	7.8e-18
CNAG_03796	447.532	0.406496	0.0462937	8.7808	1.62e-18	7.92e-18
CNAG_04584	740.246	0.368986	0.0420312	8.77887	1.65e-18	8.06e-18
CNAG_01132	300.859	0.569027	0.0648254	8.77785	1.67e-18	8.12e-18
CNAG_01187	437.062	0.627838	0.0715296	8.77732	1.67e-18	8.16e-18
CNAG_05682	505.87	0.505714	0.0576209	8.77656	1.69e-18	8.21e-18
CNAG_02792	356.824	-0.483257	0.0550658	-8.77599	1.69e-18	8.24e-18
CNAG_05614	267.357	-0.642265	0.0731962	-8.77457	1.72e-18	8.34e-18
CNAG_01415	504.631	-0.511344	0.0583341	-8.76578	1.85e-18	9.01e-18
CNAG_05451	115.824	-0.947495	0.108188	-8.75784	1.99e-18	9.67e-18
CNAG_06913	72.4386	-1.28412	0.146639	-8.75701	2e-18	9.73e-18
CNAG_06118	244.48	-1.32766	0.151727	-8.75031	2.13e-18	1.03e-17
CNAG_00390	331.079	-0.648555	0.0741495	-8.74658	2.2e-18	1.07e-17
CNAG_03621	840.818	0.49046	0.0560804	8.74565	2.22e-18	1.07e-17
CNAG_05122	586.002	0.536904	0.0613987	8.74454	2.24e-18	1.08e-17
CNAG_01628	417.21	0.543882	0.0622468	8.73751	2.38e-18	1.15e-17
CNAG_06460	1091.49	0.372366	0.0426253	8.73579	2.42e-18	1.17e-17
CNAG_07407	101.236	0.976194	0.111775	8.73353	2.47e-18	1.19e-17
CNAG_06948	530.914	0.640872	0.0734286	8.72782	2.6e-18	1.25e-17
CNAG_00292	775.201	0.493717	0.0565708	8.72742	2.61e-18	1.26e-17
CNAG_02729	120.468	-1.33598	0.153084	-8.72709	2.61e-18	1.26e-17
CNAG_00130	2207.51	0.472006	0.0541052	8.72385	2.69e-18	1.3e-17
CNAG_03237	113.819	-1.07987	0.123825	-8.72093	2.76e-18	1.33e-17
CNAG_04515	162.291	-0.806363	0.092473	-8.71999	2.78e-18	1.34e-17
CNAG_07791	527.295	0.561778	0.064434	8.71866	2.82e-18	1.35e-17
CNAG_04642	874.061	0.319192	0.0366152	8.71748	2.84e-18	1.37e-17
CNAG_01746	273.397	-0.933195	0.10713	-8.7109	3.01e-18	1.45e-17
CNAG_02433	307.016	-0.501076	0.0575271	-8.71025	3.03e-18	1.46e-17
CNAG_06396	489.574	0.57447	0.0659558	8.70992	3.04e-18	1.46e-17
CNAG_04633	152.3	-0.862151	0.099008	-8.70789	3.1e-18	1.48e-17
CNAG_12946	38.3859	-1.45227	0.166793	-8.70701	3.12e-18	1.5e-17
CNAG_05612	176.392	-0.725249	0.0833102	-8.7054	3.16e-18	1.52e-17
CNAG_04762	1122.25	0.504715	0.0579986	8.7022	3.26e-18	1.56e-17
CNAG_02685	1414.16	0.495581	0.0569546	8.70133	3.28e-18	1.57e-17
CNAG_00845	363.899	0.652972	0.0750572	8.69965	3.33e-18	1.59e-17
CNAG_00091	1675.83	0.555173	0.0638477	8.69528	3.46e-18	1.65e-17
CNAG_00736	453.266	-0.64031	0.0736745	-8.69107	3.59e-18	1.71e-17
CNAG_02038	667.296	-0.352705	0.0405829	-8.69098	3.59e-18	1.71e-17
CNAG_03794	256.072	0.607349	0.0698945	8.68952	3.64e-18	1.74e-17
CNAG_01070	26.6509	-3.21261	0.369917	-8.68467	3.8e-18	1.81e-17
CNAG_03767	326.847	-0.969741	0.111668	-8.68412	3.82e-18	1.82e-17
CNAG_04273	549.278	0.390292	0.0449706	8.67884	4e-18	1.9e-17
CNAG_01185	651.075	0.402719	0.0464043	8.67847	4.01e-18	1.91e-17
CNAG_02055	682.886	0.394193	0.0454211	8.67863	4.01e-18	1.91e-17
CNAG_03442	150.95	-1.16533	0.134283	-8.67815	4.02e-18	1.91e-17
CNAG_02840	35.5288	-1.66992	0.192451	-8.67713	4.06e-18	1.93e-17
CNAG_05455	368.501	0.48286	0.0556707	8.6735	4.19e-18	1.99e-17
CNAG_03114	471.964	0.520549	0.0600425	8.66968	4.33e-18	2.06e-17
CNAG_08026	151.371	0.907139	0.104643	8.66885	4.37e-18	2.07e-17
CNAG_01256	141.31	-0.86407	0.0996996	-8.66674	4.45e-18	2.11e-17
CNAG_04105	527.733	0.56002	0.0646185	8.66655	4.45e-18	2.11e-17
CNAG_13060	29.2728	-2.82115	0.325617	-8.66402	4.55e-18	2.16e-17
CNAG_03289	257.187	0.531833	0.0614513	8.65454	4.95e-18	2.34e-17
CNAG_05579	1142.63	0.332857	0.0384617	8.65426	4.96e-18	2.34e-17
CNAG_00106	754.549	-0.655661	0.075767	-8.65365	4.99e-18	2.35e-17
CNAG_06659	262.947	-0.880844	0.101787	-8.6538	4.98e-18	2.35e-17
CNAG_04120	551.692	-0.470181	0.0543351	-8.65336	5e-18	2.36e-17
CNAG_06161	872.465	-0.605754	0.0700263	-8.65038	5.13e-18	2.42e-17
CNAG_04248	401.72	0.449954	0.0520271	8.64845	5.22e-18	2.46e-17
CNAG_00179	26.4081	-2.1615	0.249948	-8.64778	5.25e-18	2.47e-17
CNAG_00301	838.68	0.499275	0.0577323	8.64811	5.24e-18	2.47e-17
CNAG_07830	162.586	-0.684853	0.0792038	-8.64672	5.3e-18	2.49e-17
CNAG_04687	1821.92	0.529762	0.0612878	8.64383	5.44e-18	2.55e-17
CNAG_06847	325.497	0.538808	0.0623424	8.64272	5.49e-18	2.58e-17
CNAG_05349	2400.33	0.367576	0.0425444	8.63982	5.63e-18	2.64e-17
CNAG_01130	934.14	0.411365	0.0476179	8.63887	5.68e-18	2.66e-17
CNAG_01755	516.465	0.666598	0.0772108	8.63349	5.95e-18	2.79e-17
CNAG_12898	395.216	0.703002	0.0814344	8.63275	5.99e-18	2.81e-17
CNAG_05063	657.768	-0.55436	0.0642356	-8.6301	6.13e-18	2.87e-17
CNAG_05781	116.589	-0.844289	0.0978466	-8.62871	6.2e-18	2.9e-17
CNAG_01730	141.69	-0.886694	0.102845	-8.62168	6.6e-18	3.09e-17
CNAG_00821	485.748	0.488373	0.0566508	8.62077	6.65e-18	3.11e-17
CNAG_12094	60.8201	1.28981	0.149617	8.62074	6.65e-18	3.11e-17
CNAG_07810	1352.57	0.308378	0.0358103	8.61145	7.21e-18	3.37e-17
CNAG_06032	167.306	-1.17797	0.136798	-8.61105	7.24e-18	3.38e-17
CNAG_03358	1071.95	0.42071	0.0488635	8.60992	7.31e-18	3.41e-17
CNAG_01696	720.552	0.348825	0.0405614	8.59994	7.98e-18	3.72e-17
CNAG_02383	106.309	-1.02547	0.119249	-8.59944	8.01e-18	3.73e-17
CNAG_04857	882.325	0.415281	0.048301	8.59778	8.13e-18	3.78e-17
CNAG_12994	164.647	-0.982758	0.114387	-8.59149	8.58e-18	3.99e-17
CNAG_12801	216.068	1.2834	0.149406	8.58997	8.7e-18	4.04e-17
CNAG_01182	927.882	0.336919	0.0392335	8.58753	8.89e-18	4.13e-17
CNAG_05623	788.979	0.374557	0.0436267	8.58549	9.04e-18	4.2e-17
CNAG_01718	313.965	0.465085	0.054178	8.58438	9.13e-18	4.24e-17
CNAG_02129	2502.07	0.468358	0.0545751	8.58189	9.33e-18	4.33e-17
CNAG_04448	661.03	0.559706	0.0652607	8.57646	9.78e-18	4.54e-17
CNAG_05041	396.517	0.481769	0.0561903	8.57387	1e-17	4.64e-17
CNAG_01086	192.819	-0.805817	0.094032	-8.5696	1.04e-17	4.8e-17
CNAG_03740	45.3897	-1.52391	0.177827	-8.56965	1.04e-17	4.8e-17
CNAG_02373	459.075	-0.616963	0.0720354	-8.56473	1.08e-17	5.01e-17
CNAG_07552	374.934	-0.81922	0.0956719	-8.56281	1.1e-17	5.09e-17
CNAG_05753	1601.71	0.327756	0.0382927	8.55923	1.14e-17	5.25e-17
CNAG_04967	62.665	-1.10561	0.129183	-8.55847	1.14e-17	5.28e-17
CNAG_02584	206.75	0.568899	0.0664778	8.55773	1.15e-17	5.31e-17
CNAG_00716	438.121	0.482149	0.0563476	8.55669	1.16e-17	5.36e-17
CNAG_00231	163.857	-0.766313	0.0895702	-8.55545	1.17e-17	5.41e-17
CNAG_05631	998.296	0.359103	0.0420501	8.53989	1.34e-17	6.19e-17
CNAG_06324	60.1622	-1.13051	0.132483	-8.53327	1.42e-17	6.55e-17
CNAG_01924	449.617	0.469006	0.054967	8.5325	1.43e-17	6.59e-17
CNAG_07309	652.814	0.431621	0.0506137	8.52776	1.49e-17	6.86e-17
CNAG_05737	783.154	-0.340729	0.0399716	-8.52429	1.54e-17	7.06e-17
CNAG_04307	440.49	-2.24272	0.263128	-8.52329	1.55e-17	7.12e-17
CNAG_03279	205.263	-0.755396	0.0886485	-8.52124	1.58e-17	7.24e-17
CNAG_01733	873.664	0.346673	0.0406861	8.52067	1.59e-17	7.27e-17
CNAG_01876	458.86	-0.72973	0.0856961	-8.51532	1.66e-17	7.61e-17
CNAG_04011	319.005	0.572235	0.0672285	8.5118	1.71e-17	7.84e-17
CNAG_01072	194.783	-0.669056	0.0786757	-8.50397	1.83e-17	8.39e-17
CNAG_02094	576.161	0.399803	0.0470522	8.49701	1.95e-17	8.9e-17
CNAG_06220	1065.52	0.483575	0.0569687	8.48843	2.09e-17	9.58e-17
CNAG_00509	914.157	0.353856	0.0417186	8.48199	2.21e-17	1.01e-16
CNAG_00259	342.293	0.643178	0.0758592	8.47858	2.28e-17	1.04e-16
CNAG_04191	375.693	-0.620929	0.0732361	-8.47846	2.28e-17	1.04e-16
CNAG_06809	428.58	-0.453631	0.05351	-8.47749	2.3e-17	1.05e-16
CNAG_04474	135.178	-0.961697	0.113485	-8.47426	2.37e-17	1.08e-16
CNAG_00970	901.737	0.308053	0.0363563	8.47317	2.39e-17	1.09e-16
CNAG_04637	469.01	0.488476	0.0576629	8.47123	2.43e-17	1.11e-16
CNAG_03335	587.808	0.389827	0.0460322	8.46857	2.48e-17	1.13e-16
CNAG_07884	606.454	0.435116	0.051377	8.46908	2.47e-17	1.13e-16
CNAG_07373	3951.28	0.465064	0.0549239	8.46743	2.51e-17	1.14e-16
CNAG_01978	132.861	-0.775379	0.0915793	-8.46675	2.52e-17	1.15e-16
CNAG_01148	984.893	0.498377	0.0588734	8.46523	2.56e-17	1.16e-16
CNAG_04519	28.5398	-1.83511	0.21677	-8.46569	2.55e-17	1.16e-16
CNAG_03958	674.102	0.47091	0.0556413	8.46332	2.6e-17	1.18e-16
CNAG_05008	138.031	-0.733943	0.0867244	-8.46293	2.61e-17	1.18e-16
CNAG_05536	47.1792	-1.32532	0.156615	-8.46227	2.62e-17	1.19e-16
CNAG_01402	865.961	0.383303	0.0453226	8.4572	2.74e-17	1.24e-16
CNAG_02916	297.644	0.543248	0.0642336	8.45738	2.73e-17	1.24e-16
CNAG_05314	773.015	0.326351	0.0385961	8.45554	2.78e-17	1.26e-16
CNAG_06605	907.287	0.490403	0.0580091	8.4539	2.82e-17	1.27e-16
CNAG_01356	458.776	-0.564977	0.0668467	-8.45182	2.87e-17	1.3e-16
CNAG_12489	161.977	0.656494	0.0776772	8.45157	2.87e-17	1.3e-16
CNAG_00002	125.291	0.839823	0.0993816	8.4505	2.9e-17	1.31e-16
CNAG_04486	38.5182	1.52681	0.180708	8.44904	2.94e-17	1.32e-16
CNAG_03053	539.849	0.506747	0.0599901	8.44717	2.98e-17	1.34e-16
CNAG_03457	1099.48	0.370692	0.0438951	8.44496	3.04e-17	1.37e-16
CNAG_04737	2948.21	0.464756	0.0550325	8.44511	3.04e-17	1.37e-16
CNAG_04475	417.685	0.43399	0.0514047	8.44261	3.1e-17	1.4e-16
CNAG_04583	1009.9	-0.292532	0.0346504	-8.44238	3.11e-17	1.4e-16
CNAG_01157	332.41	-0.589922	0.0698933	-8.44032	3.16e-17	1.42e-16
CNAG_03902	636.137	-0.86108	0.102038	-8.43885	3.2e-17	1.44e-16
CNAG_06466	94.7823	-0.951689	0.112775	-8.43885	3.2e-17	1.44e-16
CNAG_01128	537.684	0.417411	0.0494695	8.43774	3.24e-17	1.45e-16
CNAG_05378	171.865	-0.72498	0.0859339	-8.43649	3.27e-17	1.47e-16
CNAG_03711	146.44	-0.741815	0.0879573	-8.43381	3.35e-17	1.5e-16
CNAG_06800	505.565	0.581824	0.0689849	8.43408	3.34e-17	1.5e-16
CNAG_00741	1032.75	0.367581	0.0436029	8.43019	3.45e-17	1.54e-16
CNAG_01942	333.724	0.540496	0.0641097	8.4308	3.43e-17	1.54e-16
CNAG_04501	924.422	0.328776	0.0389991	8.43035	3.45e-17	1.54e-16
CNAG_00441	1201.48	0.415908	0.0493461	8.42839	3.5e-17	1.57e-16
CNAG_04156	503.059	0.390315	0.0463207	8.42636	3.57e-17	1.59e-16
CNAG_02673	882.479	0.475304	0.0564234	8.42387	3.64e-17	1.63e-16
CNAG_03301	247.207	0.569957	0.0676726	8.42227	3.69e-17	1.65e-16
CNAG_00403	92.999	-1.04119	0.123643	-8.42097	3.73e-17	1.66e-16
CNAG_04806	806.674	0.32842	0.0390339	8.41373	3.97e-17	1.77e-16
CNAG_04388	673.732	0.494704	0.0588325	8.40868	4.15e-17	1.85e-16
CNAG_07534	375.692	-0.611943	0.0727844	-8.40762	4.18e-17	1.86e-16
CNAG_03606	1816.83	0.36135	0.0429812	8.40717	4.2e-17	1.87e-16
CNAG_01770	924.458	-0.312014	0.0371174	-8.40616	4.24e-17	1.88e-16
CNAG_04311	286.47	-0.617992	0.073532	-8.4044	4.3e-17	1.91e-16
CNAG_03000	652.204	0.529048	0.0629558	8.40348	4.33e-17	1.92e-16
CNAG_05060	248.419	0.538751	0.064111	8.4034	4.34e-17	1.92e-16
CNAG_04816	343.343	0.468515	0.0557582	8.40262	4.37e-17	1.94e-16
CNAG_05353	738.367	-0.396099	0.0471585	-8.39931	4.49e-17	1.99e-16
CNAG_01735	326.444	0.576376	0.0686451	8.39646	4.6e-17	2.04e-16
CNAG_03260	264.3	0.520333	0.0620139	8.39058	4.84e-17	2.14e-16
CNAG_07342	442.503	-0.452073	0.0539041	-8.38662	5e-17	2.21e-16
CNAG_00977	686.201	0.336092	0.0400785	8.38583	5.04e-17	2.23e-16
CNAG_05891	559.883	0.628539	0.0749567	8.38536	5.06e-17	2.23e-16
CNAG_00451	106.36	-1.11918	0.133486	-8.38424	5.11e-17	2.25e-16
CNAG_02508	133.601	0.914715	0.109097	8.38442	5.1e-17	2.25e-16
CNAG_05818	2151.35	0.355734	0.0424373	8.38258	5.18e-17	2.28e-16
CNAG_07428	363.108	-0.565107	0.0674148	-8.38254	5.18e-17	2.28e-16
CNAG_00606	432.061	-0.465821	0.0556463	-8.3711	5.71e-17	2.51e-16
CNAG_02359	302.651	0.537789	0.0642473	8.37062	5.73e-17	2.52e-16
CNAG_01872	97.3872	-0.841121	0.100491	-8.37008	5.76e-17	2.53e-16
CNAG_05909	945.029	0.431393	0.0515831	8.36306	6.11e-17	2.69e-16
CNAG_12034	31.1089	2.07903	0.248809	8.35592	6.49e-17	2.85e-16
CNAG_04317	23.635	1.70747	0.204357	8.35533	6.52e-17	2.87e-16
CNAG_01649	790.54	-0.408062	0.0488607	-8.35154	6.74e-17	2.96e-16
CNAG_02424	681.966	-0.599474	0.0717931	-8.35002	6.83e-17	3e-16
CNAG_02783	276.258	0.491843	0.0589353	8.34548	7.09e-17	3.11e-16
CNAG_05750	1642.05	0.464615	0.0556766	8.34489	7.13e-17	3.12e-16
CNAG_02099	2613.86	0.534188	0.0640369	8.34189	7.31e-17	3.2e-16
CNAG_05369	115.193	-0.854271	0.102416	-8.3412	7.35e-17	3.22e-16
CNAG_01138	438.572	0.564091	0.0676603	8.3371	7.61e-17	3.33e-16
CNAG_04844	546.969	0.481601	0.0577746	8.33586	7.69e-17	3.36e-16
CNAG_07744	569.161	-0.507368	0.0608648	-8.33598	7.69e-17	3.36e-16
CNAG_00663	782.218	0.37069	0.0444933	8.33136	7.99e-17	3.49e-16
CNAG_05428	591.575	-0.339671	0.040771	-8.33121	8e-17	3.49e-16
CNAG_02944	198.719	-0.794727	0.0954069	-8.32987	8.09e-17	3.53e-16
CNAG_06526	519.907	0.471546	0.0566083	8.32998	8.09e-17	3.53e-16
CNAG_01812	323.757	0.493546	0.059278	8.32596	8.36e-17	3.65e-16
CNAG_02494	435.784	-0.464569	0.0558265	-8.32167	8.67e-17	3.78e-16
CNAG_02752	324.174	-0.546349	0.0656703	-8.31957	8.83e-17	3.84e-16
CNAG_03204	288.747	0.496207	0.0596973	8.31205	9.41e-17	4.09e-16
CNAG_07735	598.261	0.477173	0.0574559	8.30503	9.98e-17	4.34e-16
CNAG_03143	384.476	0.604997	0.0728711	8.30228	1.02e-16	4.44e-16
CNAG_03636	244.288	0.54405	0.0655418	8.3008	1.03e-16	4.49e-16
CNAG_06440	117.523	-1.00508	0.121142	-8.29668	1.07e-16	4.65e-16
CNAG_02497	97.2789	-1.17187	0.141269	-8.29529	1.08e-16	4.7e-16
CNAG_03113	1511.74	0.456647	0.0550705	8.29205	1.11e-16	4.83e-16
CNAG_06382	177.833	-0.839111	0.101206	-8.29109	1.12e-16	4.86e-16
CNAG_06182	351.716	-0.762305	0.0919901	-8.28681	1.16e-16	5.04e-16
CNAG_06162	256.101	-1.09152	0.131793	-8.28203	1.21e-16	5.24e-16
CNAG_10502	1817.91	0.540223	0.0652573	8.27835	1.25e-16	5.4e-16
CNAG_04115	339.121	-0.573337	0.0692614	-8.27787	1.25e-16	5.42e-16
CNAG_03445	394.128	0.457421	0.05526	8.27762	1.26e-16	5.43e-16
CNAG_00916	485.989	-0.39644	0.0479153	-8.27378	1.3e-16	5.61e-16
CNAG_00137	793.689	0.398196	0.0481352	8.27245	1.31e-16	5.67e-16
CNAG_02874	831.73	0.389262	0.0470561	8.27228	1.31e-16	5.67e-16
CNAG_05933	743.664	-0.437518	0.0529014	-8.27044	1.33e-16	5.76e-16
CNAG_12078	128.805	0.948487	0.114723	8.26763	1.37e-16	5.89e-16
CNAG_07445	1599.89	0.368934	0.0446351	8.26555	1.39e-16	5.99e-16
CNAG_00417	1211.65	0.452113	0.0547013	8.26513	1.4e-16	6.01e-16
CNAG_04851	1685.52	0.360309	0.0436038	8.26324	1.42e-16	6.1e-16
CNAG_06117	91.7885	-0.971826	0.117651	-8.26022	1.45e-16	6.25e-16
CNAG_12453	61.5555	1.2576	0.152279	8.25855	1.47e-16	6.34e-16
CNAG_02170	75.2811	-1.58775	0.192306	-8.25638	1.5e-16	6.45e-16
CNAG_05918	1645.42	0.453511	0.0549341	8.25555	1.51e-16	6.49e-16
CNAG_03997	26.3763	-1.80236	0.21833	-8.25519	1.52e-16	6.51e-16
CNAG_06180	368.369	0.452887	0.0548719	8.25353	1.54e-16	6.59e-16
CNAG_05575	203.69	-0.596043	0.0722403	-8.25083	1.57e-16	6.74e-16
CNAG_03835	112.012	-0.850133	0.103064	-8.24863	1.6e-16	6.86e-16
CNAG_02070	824.368	0.541889	0.0657247	8.24483	1.65e-16	7.08e-16
CNAG_00038	398.488	0.675923	0.0819844	8.24453	1.66e-16	7.09e-16
CNAG_02124	359.156	-0.617527	0.0750165	-8.23188	1.84e-16	7.88e-16
CNAG_02817	590.373	0.391453	0.0475603	8.23068	1.86e-16	7.96e-16
CNAG_04297	61.6998	-1.52182	0.185006	-8.22579	1.94e-16	8.28e-16
CNAG_02700	784.317	-0.497548	0.0604957	-8.22452	1.96e-16	8.37e-16
CNAG_04796	985.964	0.330268	0.0401716	8.22144	2.01e-16	8.58e-16
CNAG_01920	1008.97	0.436729	0.0531217	8.22129	2.01e-16	8.59e-16
CNAG_07596	63.4067	-1.23234	0.149915	-8.22027	2.03e-16	8.65e-16
CNAG_05461	21.1989	-2.14173	0.260603	-8.21834	2.06e-16	8.79e-16
CNAG_05963	311.38	-0.524757	0.063875	-8.21537	2.12e-16	9.01e-16
CNAG_01203	449.317	-0.446995	0.0544287	-8.21249	2.17e-16	9.22e-16
CNAG_04458	292.547	-0.75255	0.091692	-8.20737	2.26e-16	9.62e-16
CNAG_06446	706.722	-0.372726	0.0454247	-8.20537	2.3e-16	9.77e-16
CNAG_04825	207.731	-0.603555	0.0736595	-8.19386	2.53e-16	1.07e-15
CNAG_04936	298.953	-1.03132	0.125883	-8.19267	2.56e-16	1.08e-15
CNAG_04341	580.406	-0.347574	0.04243	-8.19171	2.58e-16	1.09e-15
CNAG_06866	278.861	0.517155	0.0631378	8.1909	2.59e-16	1.1e-15
CNAG_06402	183.722	0.589251	0.0719559	8.18905	2.63e-16	1.12e-15
CNAG_00559	814.586	0.426246	0.0520599	8.18761	2.66e-16	1.13e-15
CNAG_07878	407.62	0.576508	0.0704213	8.18656	2.69e-16	1.14e-15
CNAG_12767	100.131	-1.04138	0.127351	-8.17725	2.9e-16	1.23e-15
CNAG_06767	472.983	0.478815	0.0585597	8.17652	2.92e-16	1.24e-15
CNAG_00870	307.039	0.720174	0.088116	8.17302	3.01e-16	1.27e-15
CNAG_01961	839.042	0.358405	0.043851	8.17325	3e-16	1.27e-15
CNAG_01181	505.004	0.511589	0.0626224	8.16942	3.1e-16	1.31e-15
CNAG_00974	64.4614	-1.18855	0.145559	-8.16542	3.2e-16	1.35e-15
CNAG_01204	573.158	0.47603	0.0583536	8.15769	3.42e-16	1.44e-15
CNAG_01949	184.012	-0.966005	0.118445	-8.15569	3.47e-16	1.46e-15
CNAG_02794	704.096	0.355082	0.043539	8.15549	3.48e-16	1.47e-15
CNAG_03290	397.827	-0.465624	0.0571019	-8.15427	3.51e-16	1.48e-15
CNAG_02715	250.331	-0.569893	0.0699274	-8.14979	3.65e-16	1.53e-15
CNAG_01616	812.789	-0.334196	0.0410086	-8.14942	3.66e-16	1.54e-15
CNAG_02519	364.004	0.466356	0.0572271	8.14921	3.66e-16	1.54e-15
CNAG_03857	798.012	0.442501	0.0543081	8.14797	3.7e-16	1.56e-15
CNAG_12368	57.9487	-1.12026	0.1375	-8.14731	3.72e-16	1.56e-15
CNAG_04836	122.572	-1.16681	0.143276	-8.14379	3.83e-16	1.61e-15
CNAG_05253	541.798	-0.398091	0.0488945	-8.14184	3.89e-16	1.63e-15
CNAG_01562	1335.49	0.499834	0.0613967	8.14106	3.92e-16	1.64e-15
CNAG_00276	85.2985	-1.01627	0.124838	-8.14072	3.93e-16	1.65e-15
CNAG_12110	82.3884	0.928588	0.114083	8.1396	3.97e-16	1.66e-15
CNAG_06557	56.0976	-1.72332	0.211816	-8.13594	4.09e-16	1.71e-15
CNAG_04402	309.472	0.458627	0.0563746	8.13535	4.11e-16	1.72e-15
CNAG_02413	391.963	-0.650223	0.079934	-8.1345	4.14e-16	1.73e-15
CNAG_02486	639.381	0.390933	0.0480735	8.13197	4.22e-16	1.77e-15
CNAG_04050	476.294	0.415354	0.0510933	8.12932	4.32e-16	1.8e-15
CNAG_03763	1171.69	-0.794681	0.097765	-8.12849	4.35e-16	1.81e-15
CNAG_04693	306.261	-0.703321	0.0865776	-8.12359	4.53e-16	1.89e-15
CNAG_05379	209.771	-0.71866	0.0884917	-8.12121	4.62e-16	1.92e-15
CNAG_01264	678.315	0.38117	0.0469547	8.11782	4.75e-16	1.98e-15
CNAG_00328	432.242	-0.478434	0.0589607	-8.11447	4.88e-16	2.03e-15
CNAG_12238	76.4443	-0.95004	0.117103	-8.11287	4.94e-16	2.06e-15
CNAG_04691	65.3879	-1.26259	0.155641	-8.1122	4.97e-16	2.07e-15
CNAG_02898	327.513	0.437941	0.0540095	8.10859	5.12e-16	2.13e-15
CNAG_02509	38.6859	-1.6224	0.200114	-8.10739	5.17e-16	2.15e-15
CNAG_04913	424.887	0.406384	0.0501256	8.10732	5.17e-16	2.15e-15
CNAG_04174	49.2481	-1.17409	0.144873	-8.10428	5.31e-16	2.2e-15
CNAG_00065	458.797	0.420443	0.0518969	8.10151	5.43e-16	2.25e-15
CNAG_04842	470.406	-0.6037	0.0746071	-8.09173	5.88e-16	2.44e-15
CNAG_02762	445.006	0.468137	0.0578766	8.08854	6.04e-16	2.5e-15
CNAG_01361	1203.23	0.300383	0.0371456	8.08664	6.13e-16	2.54e-15
CNAG_02829	232.297	-0.94895	0.117365	-8.08545	6.19e-16	2.57e-15
CNAG_03624	704.272	0.569236	0.0704072	8.08491	6.22e-16	2.57e-15
CNAG_07558	526.95	0.445486	0.0551236	8.08158	6.39e-16	2.64e-15
CNAG_04245	665.899	-0.821587	0.101668	-8.08105	6.42e-16	2.66e-15
CNAG_01111	465.625	0.404987	0.0501215	8.08011	6.47e-16	2.67e-15
CNAG_02739	418.155	0.384794	0.0476264	8.07942	6.51e-16	2.69e-15
CNAG_05719	466.507	0.476547	0.058999	8.07721	6.63e-16	2.74e-15
CNAG_03191	790.583	-0.363533	0.045011	-8.07653	6.66e-16	2.75e-15
CNAG_05159	125.945	0.71377	0.0883978	8.07452	6.77e-16	2.79e-15
CNAG_05410	673.066	0.371194	0.0459873	8.07167	6.93e-16	2.86e-15
CNAG_02266	614.275	0.387595	0.0480225	8.07112	6.97e-16	2.87e-15
CNAG_06608	131.498	-1.21616	0.150732	-8.06838	7.12e-16	2.93e-15
CNAG_02432	509.823	-0.670971	0.0831625	-8.06819	7.13e-16	2.94e-15
CNAG_06301	1873.55	0.36479	0.0452315	8.06495	7.33e-16	3.01e-15
CNAG_13138	55.7911	-1.22645	0.152115	-8.06264	7.47e-16	3.07e-15
CNAG_07464	376.602	-0.623119	0.077298	-8.06125	7.55e-16	3.1e-15
CNAG_03862	345.261	0.446568	0.0554066	8.05983	7.64e-16	3.14e-15
CNAG_04434	227.587	-0.82223	0.102195	-8.04573	8.57e-16	3.52e-15
CNAG_06808	115.496	-0.72946	0.0906659	-8.04558	8.58e-16	3.52e-15
CNAG_01953	119.985	1.01253	0.125904	8.04209	8.83e-16	3.62e-15
CNAG_05654	681.293	0.412277	0.0512671	8.04173	8.86e-16	3.63e-15
CNAG_06943	3749.7	-0.606828	0.0754635	-8.04135	8.89e-16	3.64e-15
CNAG_01601	246.096	-0.940522	0.117015	-8.03763	9.16e-16	3.75e-15
CNAG_07011	628.89	0.386758	0.0481257	8.03643	9.25e-16	3.78e-15
CNAG_02078	592.309	-0.337718	0.0420249	-8.03614	9.27e-16	3.79e-15
CNAG_01282	563.665	-0.361597	0.0450087	-8.03393	9.44e-16	3.86e-15
CNAG_06302	246.054	-0.566092	0.0704879	-8.03105	9.66e-16	3.95e-15
CNAG_05841	160.298	-0.665733	0.0829123	-8.02936	9.8e-16	4e-15
CNAG_00890	557.216	-0.667945	0.0832221	-8.02605	1.01e-15	4.11e-15
CNAG_07772	65.7393	-1.01996	0.127163	-8.02088	1.05e-15	4.28e-15
CNAG_04614	252.829	-0.653468	0.0815026	-8.01776	1.08e-15	4.39e-15
CNAG_01586	676.409	0.435876	0.0543737	8.01631	1.09e-15	4.44e-15
CNAG_06101	1234.27	0.469287	0.0585547	8.0145	1.11e-15	4.5e-15
CNAG_00583	1515.17	0.261393	0.0326438	8.00743	1.17e-15	4.77e-15
CNAG_01843	479.481	0.38086	0.0475778	8.00499	1.19e-15	4.86e-15
CNAG_04709	579.807	0.363946	0.0454732	8.00352	1.21e-15	4.92e-15
CNAG_06500	163.418	-1.02173	0.127696	-8.0013	1.23e-15	5e-15
CNAG_01150	1408.15	0.464164	0.0580228	7.99967	1.25e-15	5.06e-15
CNAG_06515	163.937	-0.696626	0.0870806	-7.99979	1.25e-15	5.06e-15
CNAG_00556	776.566	0.283674	0.0354613	7.99955	1.25e-15	5.07e-15
CNAG_03392	334.975	-0.49504	0.0618844	-7.99943	1.25e-15	5.07e-15
CNAG_04828	523.263	0.468725	0.0586041	7.99817	1.26e-15	5.12e-15
CNAG_04631	263.696	-0.730531	0.0913537	-7.99673	1.28e-15	5.17e-15
CNAG_05365	491.633	0.427064	0.0534116	7.99571	1.29e-15	5.22e-15
CNAG_01522	476.354	0.409997	0.05129	7.9937	1.31e-15	5.3e-15
CNAG_03931	966.784	0.383362	0.0479604	7.9933	1.31e-15	5.31e-15
CNAG_06602	793.899	0.394981	0.0494147	7.99319	1.31e-15	5.31e-15
CNAG_01215	196.552	0.621763	0.0778089	7.99089	1.34e-15	5.41e-15
CNAG_00665	1139.66	0.271704	0.0340207	7.98643	1.39e-15	5.61e-15
CNAG_04760	583.733	0.391652	0.0490434	7.98582	1.4e-15	5.63e-15
CNAG_02209	1103.78	0.425045	0.0532294	7.98516	1.4e-15	5.66e-15
CNAG_03079	442.64	-0.538688	0.067463	-7.98494	1.41e-15	5.67e-15
CNAG_06409	126.055	-0.802769	0.100579	-7.98151	1.45e-15	5.82e-15
CNAG_02670	238.448	-0.713947	0.0894777	-7.97905	1.47e-15	5.94e-15
CNAG_05745	1248.9	0.290443	0.0364038	7.97835	1.48e-15	5.97e-15
CNAG_01896	954.47	0.435385	0.0545938	7.97499	1.52e-15	6.13e-15
CNAG_03938	97.3822	-1.08425	0.135963	-7.97459	1.53e-15	6.15e-15
CNAG_05864	1672.54	0.28193	0.0353542	7.97445	1.53e-15	6.15e-15
CNAG_04991	705.133	-0.552213	0.0692523	-7.97393	1.54e-15	6.17e-15
CNAG_00513	439.164	0.583042	0.0731215	7.9736	1.54e-15	6.19e-15
CNAG_02929	743.378	-0.319855	0.0401241	-7.97162	1.57e-15	6.28e-15
CNAG_00145	158.035	-0.787596	0.0988697	-7.966	1.64e-15	6.57e-15
CNAG_03058	487.858	0.529744	0.0665079	7.96513	1.65e-15	6.62e-15
CNAG_01335	193.254	-0.971333	0.121962	-7.96421	1.66e-15	6.66e-15
CNAG_12265	247.442	0.647856	0.0813709	7.96176	1.7e-15	6.79e-15
CNAG_06196	377.386	0.396579	0.0498179	7.96056	1.71e-15	6.85e-15
CNAG_02144	572.075	0.521662	0.0655447	7.95887	1.74e-15	6.94e-15
CNAG_01244	34.2003	-1.82296	0.229155	-7.95513	1.79e-15	7.15e-15
CNAG_05197	281.221	0.45949	0.0577736	7.9533	1.82e-15	7.26e-15
CNAG_06325	636.297	-0.490595	0.0617148	-7.94939	1.87e-15	7.49e-15
CNAG_07164	276.873	0.507035	0.0638029	7.9469	1.91e-15	7.63e-15
CNAG_04256	573.486	0.347991	0.0437944	7.94601	1.93e-15	7.68e-15
CNAG_01669	407.542	-0.423171	0.0532622	-7.94506	1.94e-15	7.74e-15
CNAG_05749	142.924	-0.993252	0.125038	-7.94361	1.96e-15	7.83e-15
CNAG_06843	39.6781	-1.49462	0.188196	-7.94182	1.99e-15	7.94e-15
CNAG_00361	711.394	0.305777	0.0385051	7.94119	2e-15	7.97e-15
CNAG_04321	496.962	-0.496818	0.0626006	-7.9363	2.08e-15	8.29e-15
CNAG_04479	192.774	-0.801504	0.101072	-7.93	2.19e-15	8.72e-15
CNAG_04770	392.154	0.468535	0.0591038	7.92732	2.24e-15	8.9e-15
CNAG_04508	31.4766	-1.81203	0.228612	-7.9262	2.26e-15	8.98e-15
CNAG_02163	147.781	-0.71985	0.0908232	-7.92584	2.27e-15	9e-15
CNAG_05836	463.572	-0.462797	0.0584077	-7.92356	2.31e-15	9.16e-15
CNAG_03038	499.133	0.371294	0.0469018	7.91642	2.44e-15	9.7e-15
CNAG_04094	156.408	-0.640772	0.080948	-7.91585	2.46e-15	9.74e-15
CNAG_05441	241.84	-0.629326	0.0795396	-7.91211	2.53e-15	1e-14
CNAG_01470	540.371	0.383222	0.0484466	7.9102	2.57e-15	1.02e-14
CNAG_04521	144.568	-1.32103	0.167079	-7.90658	2.65e-15	1.05e-14
CNAG_07822	386.934	-0.453979	0.0574308	-7.90479	2.68e-15	1.06e-14
CNAG_01237	69.9557	0.999383	0.126457	7.90293	2.72e-15	1.08e-14
CNAG_01222	638.263	0.388021	0.0491141	7.90041	2.78e-15	1.1e-14
CNAG_03305	151.609	-0.674541	0.0853993	-7.89867	2.82e-15	1.11e-14
CNAG_03280	224.384	-0.578383	0.07323	-7.89817	2.83e-15	1.12e-14
CNAG_07880	78.6947	-0.902319	0.114245	-7.89811	2.83e-15	1.12e-14
CNAG_02127	236.805	-0.529424	0.0670578	-7.89504	2.9e-15	1.14e-14
CNAG_07902	764.049	-0.384766	0.0487355	-7.89499	2.9e-15	1.14e-14
CNAG_04863	115.016	-0.729933	0.0924626	-7.89436	2.92e-15	1.15e-14
CNAG_03467	193.284	-0.767859	0.0973048	-7.89127	2.99e-15	1.18e-14
CNAG_03734	140.949	-0.831178	0.105325	-7.89152	2.99e-15	1.18e-14
CNAG_06773	1443.09	0.26391	0.0334487	7.88998	3.02e-15	1.19e-14
CNAG_07507	133.403	-0.787639	0.0998467	-7.88849	3.06e-15	1.2e-14
CNAG_07628	1581.62	0.268811	0.0340806	7.88751	3.08e-15	1.21e-14
CNAG_05587	352.4	0.396553	0.0502927	7.8849	3.15e-15	1.24e-14
CNAG_00754	935.731	0.307131	0.0389871	7.87777	3.33e-15	1.31e-14
CNAG_04566	719.353	0.43921	0.0557579	7.8771	3.35e-15	1.32e-14
CNAG_07493	136.942	-1.617	0.205317	-7.87563	3.39e-15	1.33e-14
CNAG_02564	344.243	0.47016	0.0597091	7.87418	3.43e-15	1.34e-14
CNAG_00493	743.717	-0.612464	0.0777913	-7.87318	3.46e-15	1.35e-14
CNAG_05539	282.748	-0.829234	0.105323	-7.87327	3.45e-15	1.35e-14
CNAG_04895	540.386	-0.758032	0.0962947	-7.872	3.49e-15	1.37e-14
CNAG_03929	421.951	0.498403	0.0633402	7.86867	3.58e-15	1.4e-14
CNAG_06404	373.151	0.543965	0.0691566	7.8657	3.67e-15	1.44e-14
CNAG_00832	149.101	-0.645194	0.0820405	-7.86434	3.71e-15	1.45e-14
CNAG_06593	231.691	0.666679	0.0848004	7.86173	3.79e-15	1.48e-14
CNAG_01612	72.6613	-1.02157	0.129953	-7.86105	3.81e-15	1.49e-14
CNAG_03531	219.629	-0.565643	0.0719957	-7.85663	3.95e-15	1.54e-14
CNAG_02716	765.643	-0.415736	0.0529232	-7.85546	3.98e-15	1.55e-14
CNAG_01306	169.345	-0.747755	0.0951948	-7.855	4e-15	1.56e-14
CNAG_01624	48.2095	-1.35502	0.17251	-7.85472	4.01e-15	1.56e-14
CNAG_00546	1353.14	0.485058	0.0617665	7.85309	4.06e-15	1.58e-14
CNAG_06625	706.577	0.353375	0.0450046	7.85197	4.1e-15	1.59e-14
CNAG_02171	201.105	-0.729179	0.0928932	-7.84965	4.17e-15	1.62e-14
CNAG_04108	669.77	0.401057	0.0510882	7.85029	4.15e-15	1.62e-14
CNAG_06709	456.373	-0.597786	0.0761784	-7.84719	4.25e-15	1.65e-14
CNAG_02749	303.93	-0.77451	0.0987374	-7.84414	4.36e-15	1.69e-14
CNAG_00555	355.493	-0.49815	0.063509	-7.84378	4.37e-15	1.7e-14
CNAG_03892	348.278	0.453454	0.0578455	7.83906	4.54e-15	1.76e-14
CNAG_07804	259.562	0.486935	0.0621129	7.83951	4.52e-15	1.76e-14
CNAG_07793	2470.29	-0.49203	0.0627749	-7.83801	4.58e-15	1.77e-14
CNAG_01695	131.248	-0.949585	0.121173	-7.83659	4.63e-15	1.79e-14
CNAG_13110	461.455	-0.77067	0.0983483	-7.83613	4.65e-15	1.8e-14
CNAG_03738	616.131	0.422448	0.0539399	7.83183	4.81e-15	1.86e-14
CNAG_00504	293.298	-0.526953	0.0672996	-7.82996	4.88e-15	1.89e-14
CNAG_04612	377.032	0.402239	0.0513707	7.83012	4.87e-15	1.89e-14
[truncated: 5,733 more rows]

## Sheet: WT positive Figure S2C
Gene_ID	baseMean	log2FoldChange	lfcSE	stat	pvalue	padj	Product Description	Go Category
CNAG_00393	605.936	1.58493	0.0921015	17.2085	2.29e-66	7.54e-65	1,4-alpha-glucan-branching enzyme	carbohydrate metabolism
CNAG_05264	869.254	2.76564	0.0515842	53.614	0	0	alpha-amylase AmyA, alpha-amylase AmyA, variant	carbohydrate metabolism
CNAG_06000	1098.04	1.7394	0.0518267	33.562	6.02e-247	1.16e-243	glycoprotein	carbohydrate metabolism
CNAG_00601	58.2263	3.07743	0.182063	16.9031	4.27e-64	1.32e-62	glycosyl hydrolase	carbohydrate metabolism
CNAG_01604	412.969	1.01251	0.0513193	19.7296	1.2e-86	6.93e-85	TIGR01458 family HAD hydrolase, TIGR01458 family HAD hydrolase, variant	hydrolase
CNAG_01122	22.9672	1.31073	0.209433	6.25845	3.89e-10	1.1e-09	hypothetical protein	hypothetical protein of unknown function
CNAG_07516	23.3833	3.35557	0.323926	10.3591	3.81e-25	2.85e-24	hypothetical protein	hypothetical protein of unknown function
CNAG_05916	25.4725	1.03889	0.287308	3.61596	0.000299234	0.000523102	hypothetical protein	hypothetical protein of unknown function
CNAG_04100	25.924	1.01666	0.219155	4.63899	3.5e-06	7.22e-06	hypothetical protein	hypothetical protein of unknown function
CNAG_07690	26.8782	2.51326	0.227875	11.0291	2.77e-28	2.41e-27	hypothetical protein	hypothetical protein of unknown function
CNAG_07840	28.0005	1.02457	0.282365	3.62855	0.000285016	0.000499262	hypothetical protein	hypothetical protein of unknown function
CNAG_07307	30.0106	3.29744	0.348668	9.45727	3.16e-21	1.83e-20	hypothetical protein	hypothetical protein of unknown function
CNAG_00080	30.1616	1.00043	0.191662	5.21976	1.79e-07	4.09e-07	hypothetical protein	hypothetical protein of unknown function
CNAG_04280	33.1801	1.51057	0.205924	7.33557	2.21e-13	7.7e-13	hypothetical protein	hypothetical protein of unknown function
CNAG_07928	36.3772	1.25282	0.185828	6.74184	1.56e-11	4.86e-11	hypothetical protein	hypothetical protein of unknown function
CNAG_07853	36.8211	1.14235	0.177366	6.44068	1.19e-10	3.49e-10	hypothetical protein	hypothetical protein of unknown function
CNAG_04486	38.5182	1.52681	0.180708	8.44904	2.94e-17	1.32e-16	hypothetical protein	hypothetical protein of unknown function
CNAG_07912	49.1299	2.90018	0.176542	16.4277	1.21e-60	3.38e-59	hypothetical protein	hypothetical protein of unknown function
CNAG_00664	49.581	1.9243	0.159154	12.0908	1.18e-33	1.28e-32	hypothetical protein	hypothetical protein of unknown function
CNAG_03105	50.4445	1.04587	0.175709	5.9523	2.64e-09	7.02e-09	hypothetical protein	hypothetical protein of unknown function
CNAG_03570	57.3567	1.1901	0.135121	8.80762	1.28e-18	6.28e-18	hypothetical protein	hypothetical protein of unknown function
CNAG_07985	65.09	1.37213	0.125925	10.8964	1.2e-27	1.01e-26	hypothetical protein	hypothetical protein of unknown function
CNAG_07421	71.5351	1.25487	0.137894	9.1003	9.01e-20	4.78e-19	hypothetical protein	hypothetical protein of unknown function
CNAG_01993	73.6032	1.34807	0.186439	7.23062	4.81e-13	1.64e-12	hypothetical protein	hypothetical protein of unknown function
CNAG_07981	92.5382	1.52307	0.114699	13.2789	3.07e-40	4.33e-39	hypothetical protein	hypothetical protein of unknown function
CNAG_05412	98.0835	1.66617	0.111537	14.9384	1.86e-50	3.76e-49	hypothetical protein	hypothetical protein of unknown function
CNAG_06973	104.359	1.17781	0.132456	8.89213	5.99e-19	3.02e-18	hypothetical protein	hypothetical protein of unknown function
CNAG_03782	205.586	1.25182	0.10383	12.0564	1.79e-33	1.94e-32	hypothetical protein	hypothetical protein of unknown function
CNAG_06493	217.189	1.30602	0.100838	12.9516	2.3e-38	3.06e-37	hypothetical protein	hypothetical protein of unknown function
CNAG_06507	219.8	2.8162	0.0949867	29.6484	3.56e-193	1.72e-190	hypothetical protein	hypothetical protein of unknown function
CNAG_02319	239.693	1.44319	0.11971	12.0557	1.81e-33	1.95e-32	hypothetical protein	hypothetical protein of unknown function
CNAG_06567	266.458	1.91724	0.101097	18.9644	3.36e-80	1.51e-78	hypothetical protein	hypothetical protein of unknown function
CNAG_01121	333.28	1.09065	0.0598061	18.2365	2.65e-74	1.02e-72	hypothetical protein	hypothetical protein of unknown function
CNAG_04436	386.032	1.13455	0.0575557	19.7122	1.69e-86	9.7e-85	hypothetical protein	hypothetical protein of unknown function
CNAG_02093	412.265	1.01893	0.0549491	18.5432	9.25e-77	3.85e-75	hypothetical protein	hypothetical protein of unknown function
CNAG_07540	468.705	2.24332	0.167663	13.3799	7.93e-41	1.15e-39	hypothetical protein	hypothetical protein of unknown function
CNAG_00964	470.713	1.01373	0.0555994	18.2327	2.84e-74	1.09e-72	hypothetical protein	hypothetical protein of unknown function
CNAG_06499	472.141	1.28	0.0856878	14.938	1.86e-50	3.77e-49	hypothetical protein	hypothetical protein of unknown function
CNAG_07512	796.653	1.00562	0.0574885	17.4926	1.63e-68	5.76e-67	hypothetical protein	hypothetical protein of unknown function
CNAG_01275	813.925	1.1951	0.0501272	23.8414	1.24e-125	1.75e-123	hypothetical protein	hypothetical protein of unknown function
CNAG_06364	1301.24	1.26412	0.0610143	20.7185	2.36e-95	1.74e-93	hypothetical protein	hypothetical protein of unknown function
CNAG_05168	147.294	2.23026	0.119594	18.6486	1.3e-77	5.48e-76	hypothetical protein, hypothetical protein, variant	hypothetical protein of unknown function
CNAG_02143	282.121	1.70607	0.123211	13.8467	1.33e-43	2.12e-42	hypothetical protein, hypothetical protein, variant	hypothetical protein of unknown function
CNAG_05057	310.643	1.7407	0.0643533	27.0491	3.91e-161	1.12e-158	hypothetical protein, hypothetical protein, variant	hypothetical protein of unknown function
CNAG_05641	325.07	1.78395	0.08502	20.9827	9.44e-98	7.38e-96	hypothetical protein, hypothetical protein, variant	hypothetical protein of unknown function
CNAG_02427	365.871	1.27416	0.0550583	23.1421	1.75e-118	2.08e-116	hypothetical protein, hypothetical protein, variant	hypothetical protein of unknown function
CNAG_01796	154.601	1.41298	0.11757	12.0183	2.85e-33	3.04e-32	hypothetical protein, hypothetical protein, variant 1, hypothetical protein, variant 2, hypothetical protein, variant 3	hypothetical protein of unknown function
CNAG_03638	1183.01	1.06025	0.0419883	25.2512	1.1e-140	2.13e-138	heterokaryon incompatibility protein Het-C	mating
CNAG_02449	411.874	1.30555	0.096742	13.4952	1.67e-41	2.47e-40	long-chain fatty acid CoA ligase	membrane composition
CNAG_05220	167.86	1.04678	0.0969451	10.7976	3.53e-27	2.91e-26	phosphatidylinositol 3-kinase	membrane composition
CNAG_07625	833.194	1.61625	0.0733482	22.0353	1.32e-107	1.28e-105	plasma membrane protein	membrane composition
CNAG_00707	358.401	1.2551	0.074357	16.8794	6.38e-64	1.95e-62	protein sym1	membrane composition
CNAG_00507	28.977	1.11947	0.191401	5.84883	4.95e-09	1.29e-08	nitrilase	nitrogen compound metabolic process
CNAG_01257	507.46	1.23946	0.0565159	21.9312	1.31e-106	1.23e-104	aldo-keto reductase	oxidoreductase activity
CNAG_00247	50.7086	1.90393	0.184811	10.302	6.9e-25	5.06e-24	alpha-aminoadipic semialdehyde synthase	oxidoreductase activity
CNAG_05302	339.832	1.09823	0.0735157	14.9387	1.85e-50	3.76e-49	Amine oxidase	oxidoreductase activity
CNAG_02674	417.511	1.14814	0.0951905	12.0615	1.69e-33	1.82e-32	hypothetical protein	oxidoreductase activity
CNAG_05632	93.6056	1.49333	0.111253	13.4228	4.44e-41	6.48e-40	hypothetical protein	phosphorylation regulation
CNAG_07986	317.445	1.13705	0.0818756	13.8875	7.54e-44	1.21e-42	hypothetical protein	phosphorylation regulation
CNAG_06698	563.48	1.54067	0.057296	26.8897	2.9e-159	7.48e-157	phosphatase	phosphorylation regulation
CNAG_02681	601.659	1.15701	0.0450267	25.696	1.3e-145	2.78e-143	Phytase	phosphorylation regulation
CNAG_02820	671.486	1.39858	0.0569935	24.5394	5.62e-133	9.87e-131	serine/threonine protein kinase	phosphorylation regulation
CNAG_01029	327.488	1.53901	0.0782899	19.6579	4.95e-86	2.77e-84	impact family protein, impact family protein, variant	protein binding
CNAG_06706	94.5953	1.15941	0.110666	10.4767	1.11e-25	8.54e-25	proline-, glutamic acid- and leucine-rich protein 1	protein other
CNAG_01263	1150.24	1.05745	0.0413791	25.5552	4.8e-144	9.77e-142	vacuolar transporter chaperone 4	response to zinc ion
CNAG_05144	558.198	1.18787	0.0741284	16.0245	8.62e-58	2.18e-56	Beta-type carbonic anhydrase	Rim/pH-associated
CNAG_01653	118.83	3.65677	0.173966	21.0201	4.3e-98	3.39e-96	cytokine inducing-glycoprotein	Rim/pH-associated
CNAG_02205	364.799	1.73006	0.0813787	21.2594	2.7e-100	2.27e-98	pH-response regulator protein palC, pH-response regulator protein palC, variant	Rim/pH-associated
CNAG_05431	1557.62	1.40816	0.0716221	19.661	4.65e-86	2.63e-84	pH-response transcription factor pacC/RIM101	Rim/pH-associated
CNAG_00531	2007.77	1.3356	0.0460072	29.0303	2.72e-185	1.11e-182	potassium/sodium efflux P-type ATPase, fungal- type	Rim/pH-associated
CNAG_00897	1299.84	1.72716	0.0613656	28.1454	2.73e-174	8.79e-172	putative glucosidase	Rim/pH-associated
CNAG_01626	690.063	1.49994	0.0639135	23.4683	8.6e-122	1.13e-119	transcriptional adapter 2-alpha	Rim/pH-associated
CNAG_03346	170.931	2.39428	0.12504	19.1481	1e-81	4.79e-80	bZip transcription factor, putative	transcriptional regulation
CNAG_00627	155.053	1.70013	0.131583	12.9206	3.45e-38	4.53e-37	specific transcriptional repressor	transcriptional regulation
CNAG_04098	2395.94	1.13801	0.0576695	19.7333	1.12e-86	6.49e-85	ATP-binding cassette, subfamily G (WHITE), member 2, PDR	transmembrane transport
CNAG_04337	77.4547	2.17989	0.142072	15.3436	3.91e-53	8.54e-52	cation diffusion facilitator	transmembrane transport
CNAG_04338	684.667	1.30753	0.0443369	29.4907	3.79e-191	1.72e-188	cation diffusion facilitator 1	transmembrane transport
CNAG_04567	139.828	1.22061	0.119802	10.1885	2.23e-24	1.57e-23	drug transporter	transmembrane transport
CNAG_04317	23.635	1.70747	0.204357	8.35533	6.52e-17	2.87e-16	hypothetical protein	transmembrane transport
CNAG_01525	60.9832	1.67773	0.154022	10.8928	1.25e-27	1.05e-26	hypothetical protein	transmembrane transport
CNAG_01953	119.985	1.01253	0.125904	8.04209	8.83e-16	3.62e-15	hypothetical protein	transmembrane transport
CNAG_03068	209.147	2.62697	0.098847	26.5762	1.28e-155	3.19e-153	hypothetical protein	transmembrane transport
CNAG_01835	390.788	1.08045	0.0743304	14.5358	7.18e-48	1.33e-46	hypothetical protein	transmembrane transport
CNAG_01354	660.772	1.34046	0.0787957	17.0119	6.7e-65	2.12e-63	hypothetical protein	transmembrane transport
CNAG_03764	27.2179	1.2377	0.222285	5.56808	2.58e-08	6.28e-08	Integral membrane protein	transmembrane transport
CNAG_00815	1001.64	1.63535	0.0672311	24.3243	1.08e-130	1.75e-128	MFS transporter, SIT family, siderophore-iron:H symporter	transmembrane transport
CNAG_05667	136.05	1.06841	0.0858428	12.4461	1.47e-35	1.77e-34	myo-inositol transporter, putative	transmembrane transport
CNAG_02777	821.849	1.71047	0.0941393	18.1696	8.99e-74	3.44e-72	phosphate:H symporter, phosphate:H symporter, variant	transmembrane transport
CNAG_05459	1155.73	1.08594	0.0518544	20.9422	2.21e-97	1.71e-95	pi-transporter A-1	transmembrane transport
CNAG_05662	237.296	1.45414	0.142217	10.2247	1.54e-24	1.1e-23	Polyol transporter protein 1	transmembrane transport
CNAG_06963	612.776	1.22033	0.0842237	14.4892	1.42e-47	2.56e-46	Sugar transporter	transmembrane transport
CNAG_04142	86.7597	1.45342	0.185768	7.82385	5.12e-15	1.98e-14	tartrate transporter	transmembrane transport

## Sheet: WT negative Figure S2D
Gene_ID	baseMean	log2FoldChange	lfcSE	stat	pvalue	padj	Product Description	GO Category
CNAG_01078	146.548	-3.89049	0.168356	-23.1088	3.78e-118	4.36e-116	aldehyde dehydrogenase (NAD)	aldehyde synthesis
CNAG_01070	26.6509	-3.21261	0.369917	-8.68467	3.8e-18	1.81e-17	class II aldolase/adducin family protein	aldehyde synthesis
CNAG_03067	77.359	-3.08136	0.197428	-15.6075	6.47e-55	1.51e-53	hydroxymethylglutaryl-CoA lyase	aldehyde synthesis
CNAG_04467	218.095	-3.01455	0.0991525	-30.4031	4.99e-203	2.76e-200	succinate-semialdehyde dehydrogenase (NADP)	aldehyde synthesis
CNAG_00516	115.574	-3.1093	0.158919	-19.5654	3.05e-85	1.63e-83	peroxin-7	cytoplasmic protein
CNAG_00094	93.0081	-3.0916	0.155326	-19.904	3.76e-88	2.27e-86	NAD-dependent epimerase/dehydratase	epimerase/racemace
CNAG_04344	80.724	-3.05528	0.17583	-17.3764	1.25e-67	4.26e-66	galactonate dehydratase	galactose metabolism
CNAG_03215	211.429	-5.84669	0.238699	-24.494	1.71e-132	2.94e-130	hypothetical protein	hypothetical protein of unknown function
CNAG_05356	393.601	-4.19159	0.143926	-29.1232	1.83e-186	7.85e-184	hypothetical protein	hypothetical protein of unknown function
CNAG_00443	63.0175	-4.16238	0.258508	-16.1016	2.49e-58	6.52e-57	hypothetical protein	hypothetical protein of unknown function
CNAG_02706	362.477	-4.12014	0.163209	-25.2446	1.3e-140	2.45e-138	hypothetical protein	hypothetical protein of unknown function
CNAG_01541	120.22	-3.64061	0.165125	-22.0476	1.01e-107	9.96e-106	hypothetical protein	hypothetical protein of unknown function
CNAG_04331	399.165	-3.57255	0.149621	-23.8773	5.27e-126	7.55e-124	hypothetical protein	hypothetical protein of unknown function
CNAG_07959	292.152	-3.43625	0.11098	-30.9627	1.72e-210	1.21e-207	hypothetical protein	hypothetical protein of unknown function
CNAG_02061	88.3947	-3.38426	0.183875	-18.4052	1.19e-75	4.83e-74	hypothetical protein	hypothetical protein of unknown function
CNAG_02043	88.83	-3.35253	0.189593	-17.6827	5.7e-70	2.04e-68	hypothetical protein, hypothetical protein, variant	hypothetical protein of unknown function
CNAG_04689	102.098	-3.33053	0.168046	-19.8191	2.04e-87	1.21e-85	hypothetical protein	hypothetical protein of unknown function
CNAG_06245	27.9251	-3.32118	0.353576	-9.39311	5.83e-21	3.31e-20	hypothetical protein	hypothetical protein of unknown function
CNAG_07391	41.3976	-3.1823	0.258142	-12.3277	6.43e-35	7.42e-34	hypothetical protein	hypothetical protein of unknown function
CNAG_03922	59.1032	-3.16603	0.221618	-14.286	2.68e-46	4.6e-45	hypothetical protein	hypothetical protein of unknown function
CNAG_06590	61.2319	-3.14133	0.216061	-14.5391	6.85e-48	1.27e-46	hypothetical protein, hypothetical protein, variant	hypothetical protein of unknown function
CNAG_02045	58.9759	-3.87889	0.298391	-12.9994	1.23e-38	1.66e-37	acetoacetate-CoA ligase	ligase
CNAG_05300	151.867	-3.09299	0.134514	-22.9938	5.37e-117	6.11e-115	mitochondrial carrier protein	mitochondrial transport
CNAG_06556	53.6148	-4.08633	0.364488	-11.2111	3.6e-29	3.28e-28	oxidoreductase	oxidoreductase activity
CNAG_01794	86.3919	-3.93438	0.214454	-18.3461	3.55e-75	1.41e-73	2-hydroxyacid dehydrogenase	oxidoreductase activity
CNAG_03050	238.396	-3.91088	0.127945	-30.5669	3.37e-205	2.17e-202	hypothetical protein	oxidoreductase activity
CNAG_04523	77.5153	-3.78686	0.230019	-16.4632	6.74e-61	1.89e-59	glyceraldehyde-3-phosphate dehydrogenase, type I	oxidoreductase activity
CNAG_04677	72.8983	-3.71823	0.229929	-16.1712	8.05e-59	2.15e-57	xylitol dehydrogenase	oxidoreductase activity
CNAG_04097	47.9626	-3.55523	0.25454	-13.9673	2.47e-44	4e-43	glucose 1-dehydrogenase	oxidoreductase activity
CNAG_05842	445.351	-3.54452	0.108925	-32.5409	2.82e-232	3.11e-229	Cytochrome P450	oxidoreductase activity
CNAG_03400	228.499	-3.46449	0.128564	-26.9476	6.09e-160	1.68e-157	oxidoreductase	oxidoreductase activity
CNAG_05299	143.573	-3.31822	0.140554	-23.6082	3.17e-123	4.3e-121	oxidoreductase	oxidoreductase activity
CNAG_01627	168.679	-3.23814	0.124534	-26.002	4.7e-149	1.1e-146	amino oxidase	oxidoreductase activity
CNAG_01540	86.3328	-3.14291	0.174671	-17.9933	2.2e-72	8.1e-71	dehydrogenase	oxidoreductase activity
CNAG_02476	86.52	-3.2978	0.179746	-18.347	3.49e-75	1.39e-73	putative transcription factor	transcriptional regulation
CNAG_02603	141.555	-3.21465	0.195071	-16.4794	5.16e-61	1.47e-59	early growth response protein 1	transcriptional regulation
CNAG_03745	48.7873	-3.20172	0.237051	-13.5065	1.43e-41	2.13e-40	hypothetical protein	transcriptional regulation
CNAG_01671	40.763	-4.78742	0.365319	-13.1048	3.09e-39	4.25e-38	acetyl/propionyl CoA carboxylase	transferase
CNAG_00409	323.967	-3.56066	0.0996764	-35.7222	1.79e-279	4.61e-276	hypothetical protein	transferase
CNAG_06448	76.9613	-3.43363	0.172067	-19.9552	1.35e-88	8.29e-87	Cystathionine gamma-lyase	transferase
CNAG_05890	26.3087	-3.71199	0.393027	-9.44462	3.57e-21	2.06e-20	guanine nucleotide-binding protein subunit gamma	transmembrane signaling
CNAG_06890	40.8183	-3.93134	0.299536	-13.1248	2.38e-39	3.27e-38	membrane transporter	transmembrane transport
CNAG_01844	213.062	-3.75027	0.131546	-28.5092	9.02e-179	3.03e-176	tetracycline efflux protein	transmembrane transport
CNAG_00235	290.722	-3.41933	0.244968	-13.9583	2.8e-44	4.53e-43	amt family ammonium transporter	transmembrane transport
CNAG_02561	238.907	-3.39288	0.118376	-28.6618	1.14e-180	4.02e-178	spermine transporter	transmembrane transport
CNAG_05718	189.458	-3.27629	0.120663	-27.1525	2.37e-162	7.04e-160	multidrug resistance protein fnx1	transmembrane transport
CNAG_04024	88.7177	-3.19269	0.161664	-19.7489	8.2e-87	4.8e-85	myo-inositol transporter	transmembrane transport
CNAG_00869	400.651	-3.18593	0.162165	-19.6462	6.23e-86	3.46e-84	ATP-binding cassette transporter	transmembrane transport
CNAG_03713	121.595	-3.06878	0.166813	-18.3965	1.4e-75	5.64e-74	efflux protein EncT, efflux protein EncT, variant	transmembrane transport
